# Supplementary material for: MiR-199b-5p Suppresses Tumor Angiogenesis Mediated by Vascular Endothelial Cells in Breast Cancer by Targeting ALK1
Source: Front Genet. 2020 Jan 30;10:1397. doi: 10.3389/fgene.2019.01397 (PMC7002562; doi:10.3389/fgene.2019.01397)
Supplement: Supplementary file 2 [file Table_2.xlsx]

## Sheet: 工作表1
	AGE	AJCC_METASTASIS_PATHOLOGIC_PM	AJCC_NODES_PATHOLOGIC_PN	AJCC_PATHOLOGIC_TUMOR_STAGE	AJCC_STAGING_EDITION	AJCC_TUMOR_PATHOLOGIC_PT	BRACHYTHERAPY_TOTAL_DOSE_POINT_A	CANCER_TYPE	CANCER_TYPE_DETAILED	CENT17_COPY_NUMBER	DAYS_TO_COLLECTION	DAYS_TO_INITIAL_PATHOLOGIC_DIAGNOSIS	DFS_MONTHS	DFS_STATUS	DISEASE_CODE	ER_POSITIVITY_SCALE_OTHER	ER_POSITIVITY_SCALE_USED	ER_STATUS_BY_IHC	ER_STATUS_IHC_PERCENT_POSITIVE	ETHNICITY	FIRST_SURGICAL_PROCEDURE_OTHER	FORM_COMPLETION_DATE	FRACTION_GENOME_ALTERED	HER2_AND_CENT17_CELLS_COUNT	HER2_AND_CENT17_SCALE_OTHER	HER2_CENT17_RATIO	HER2_COPY_NUMBER	HER2_FISH_METHOD	HER2_FISH_STATUS	HER2_IHC_PERCENT_POSITIVE	HER2_IHC_SCORE	HER2_POSITIVITY_METHOD_TEXT	HER2_POSITIVITY_SCALE_OTHER	HISTOLOGICAL_DIAGNOSIS	HISTOLOGICAL_SUBTYPE	HISTORY_NEOADJUVANT_TRTYN	HISTORY_OTHER_MALIGNANCY	ICD_10	ICD_O_3_HISTOLOGY	ICD_O_3_SITE	IHC_HER2	IHC_SCORE	INFORMED_CONSENT_VERIFIED	INITIAL_PATHOLOGIC_DX_YEAR	IS_FFPE	LYMPH_NODES_EXAMINED	LYMPH_NODES_EXAMINED_HE_COUNT	LYMPH_NODES_EXAMINED_IHC_COUNT	LYMPH_NODE_EXAMINED_COUNT
TCGA.3C.AALJ.01	62	M0	N1a	Stage IIB	7th	T2		Breast Cancer	Breast Invasive Ductal Carcinoma		1026	0	48.42	DiseaseFree				Positive	90-99%	NOT HISPANIC OR LATINO		7/28/14	0.534	NA		NA					NA			Infiltrating Ductal Carcinoma		No	No	C50.9	8500-03-01	C50.9	Indeterminate	NA	YES	2011	NO	YES	1	NA	23
TCGA.3C.AALK.01	52	M0	N0 (i+)	Stage IA	7th	T1c		Breast Cancer	Breast Invasive Ductal Carcinoma		1022	0	47.57	DiseaseFree				Positive	70-79%	NOT HISPANIC OR LATINO		7/28/14	0.0764	NA		NA					NA			Infiltrating Ductal Carcinoma		No	No	C50.9	8500-03-01	C50.9	Positive	NA	YES	2011	NO	YES	0	1	2
TCGA.4H.AAAK.01	50	M0	N2a	Stage IIIA	7th	T2		Breast Cancer	Breast Invasive Lobular Carcinoma		35	0	11.43	DiseaseFree			3 Point Scale	Positive	60-69%	NOT HISPANIC OR LATINO		11/13/14	0.2364	NA		NA				10-19%	2			Infiltrating Lobular Carcinoma		No	No	C50.9	8520-03-01	C50.9	Equivocal	2	YES	2013	NO	YES	4	NA	14
TCGA.5L.AAT0.01	42	M0	N0	Stage IIA	7th	T2		Breast Cancer	Breast Invasive Lobular Carcinoma		1320	0	48.52	DiseaseFree				Positive	70-79%	HISPANIC OR LATINO		8/15/14	0.0702	NA		NA					1			Infiltrating Lobular Carcinoma		No	Yes	C50.9	8520-03-01	C50.9	Negative	NA	YES	2010	NO	YES	0	0	8
TCGA.5L.AAT1.01	63	M1	N0	Stage IV	7th	T2		Breast Cancer	Breast Invasive Lobular Carcinoma		1259	0	48.32	DiseaseFree				Positive	80-89%	HISPANIC OR LATINO		8/15/14	0.0798	NA		NA					2	CISH	CISH	Infiltrating Lobular Carcinoma		No	Yes	C50.9	8520-03-01	C50.9	Equivocal	NA	YES	2010	NO	YES	0	NA	1
TCGA.5T.A9QA.01	52	MX	NX	Stage IIA	7th	T2		Breast Cancer	Breast Invasive Ductal Carcinoma		31	0	9.95	DiseaseFree			3 Point Scale	Positive	70-79%	NOT HISPANIC OR LATINO		12/23/13	0.4133	NA		NA			Negative	10-19%	2			Other, specify		No	No	C50.9	8523-03-01	C50.9	Equivocal	2	YES	2013	NO	NO	NA	NA	NA
TCGA.A1.A0SB.01	70	M0	N0	Stage I	6th	T1c		Breast Cancer	Adenoid Cystic Breast Cancer		764	0	8.51	DiseaseFree				Positive	70-79%	NOT HISPANIC OR LATINO		6/30/11	0.0008	NA		NA					NA			Other, specify		No	No	C50.9	8200-03-01	C50.9	Negative	NA	YES	2008	NO	YES	0	NA	2
TCGA.A1.A0SD.01	59	M0	N0	Stage IIA	6th	T2		Breast Cancer	Breast Invasive Ductal Carcinoma		1697	0	14.36	DiseaseFree				Positive	90-99%	NOT HISPANIC OR LATINO		2009-07-11	0.2474	NA		NA					NA			Infiltrating Ductal Carcinoma		No	No	C50.9	8500-03-01	C50.9	Negative	NA	YES	2005	NO	YES	0	0	3
TCGA.A1.A0SE.01	56	M0	N0 (i-)	Stage I	6th	T1c		Breast Cancer	Breast Mixed Ductal and Lobular Carcinoma	2	1672	0	43.4	DiseaseFree				Positive	80-89%	NOT HISPANIC OR LATINO		2012-06-10	0.2134	NA		1	2		Negative		1			Mixed Histology (please specify)	invasive ductal and lobular carcinoma	No	No	C50.9	8522-03-01	C50.9	Negative	3	YES	2005	NO		0	NA	8
TCGA.A1.A0SF.01	54	M0	N0	Stage IIA	6th	T2		Breast Cancer	Breast Invasive Ductal Carcinoma		1648	0	48.06	DiseaseFree				Positive	90-99%	NOT HISPANIC OR LATINO		5/24/11	0.2015	NA		NA					NA			Infiltrating Ductal Carcinoma		No	No	C50.9	8500-03-01	C50.9	Negative	NA	YES	2006	NO	YES	0	NA	2
TCGA.A1.A0SG.01	61	M0	N1a	Stage IIB	6th	T2		Breast Cancer	Invasive Breast Carcinoma		1581	0	14.26	DiseaseFree				Positive	90-99%	NOT HISPANIC OR LATINO		5/31/11	0.0969	NA		NA					NA			Other, specify		No	No	C50.9	8507-03-01	C50.9	Negative	NA	YES	2006	NO	YES	1	NA	11
TCGA.A1.A0SH.01	39	M0	N0 (i-)	Stage IIA	6th	T2		Breast Cancer	Breast Invasive Ductal Carcinoma	1.8	1305	0	47.21	DiseaseFree				Negative		NOT HISPANIC OR LATINO		2012-06-10	0.1789	NA		1.4	2.5		Negative		2			Infiltrating Ductal Carcinoma		No	No	C50.9	8500-03-01	C50.9	Equivocal	NA	YES	2006	NO		0	NA	2
TCGA.A1.A0SI.01	52	M0	N1a	Stage IIB	6th	T2		Breast Cancer	Breast Invasive Ductal Carcinoma		1267	0	20.86	DiseaseFree				Positive	50-59%	NOT HISPANIC OR LATINO		6/30/11	0.3313	NA		NA					NA			Infiltrating Ductal Carcinoma		No	No	C50.9	8500-03-01	C50.9	Negative	NA	YES	2007	NO	YES	1	NA	23
TCGA.A1.A0SJ.01	39	M0	N1a	Stage IIIA	6th	T3		Breast Cancer	Breast Invasive Ductal Carcinoma	4	1399	0	13.67	DiseaseFree				Positive	70-79%	NOT HISPANIC OR LATINO		2012-06-10	0.46	NA		1	5		Negative		2			Infiltrating Ductal Carcinoma		No	No	C50.9	8500-03-01	C50.9	Equivocal	NA	YES	2006	NO		3	NA	19
TCGA.A1.A0SK.01	54	M0	N0 (i-)	Stage IIA	6th	T2		Breast Cancer	Invasive Breast Carcinoma		1164	0	NA					Negative		NOT HISPANIC OR LATINO		2012-06-10	0.4163	NA		NA					0			Other, specify		No	No	C50.9	8013-03-01	C50.9	Negative	NA	YES	2007	NO		0	NA	4
TCGA.A1.A0SM.01	77	M0	N0 (i-)	Stage IIA	6th	T2		Breast Cancer	Breast Invasive Ductal Carcinoma	2	1115	0	7.95	DiseaseFree				Positive	20-29%	NOT HISPANIC OR LATINO		2012-06-10	0.1807	NA		11	21		Positive		3			Infiltrating Ductal Carcinoma		No	No	C50.9	8500-03-01	C50.9	Positive	NA	YES	2007	NO		0	NA	3
TCGA.A1.A0SN.01	50	MX	N1	Stage IIA	6th	T1c		Breast Cancer	Breast Invasive Ductal Carcinoma		1091	0	39.29	DiseaseFree				Positive	90-99%	NOT HISPANIC OR LATINO		5/23/11	0.5518	NA		NA					NA			Infiltrating Ductal Carcinoma		No	No	C50.9	8500-03-01	C50.9	Positive	NA	YES	2007	NO	YES	4	NA	13
TCGA.A1.A0SO.01	67	M0	N1	Stage IIB	6th	T2		Breast Cancer	Breast Invasive Ductal Carcinoma	3.2	1057	0	27.99	DiseaseFree				Negative		NOT HISPANIC OR LATINO		2012-06-10	0.77	NA		1.6	5		Negative		NA			Infiltrating Ductal Carcinoma		No	No	C50.9	8500-03-01	C50.9	Equivocal	NA	YES	2007	NO		1	NA	9
TCGA.A1.A0SP.01	40	M0	N0 (i-)	Stage IIA	6th	T2		Breast Cancer	Breast Invasive Ductal Carcinoma		958	0	19.19	DiseaseFree				Negative		NOT HISPANIC OR LATINO		2012-06-10	0.3918	NA		NA					0			Infiltrating Ductal Carcinoma			Yes	C50.9	8500-03-01	C50.9	Negative	NA	YES	2007	NO		0	NA	3
TCGA.A1.A0SQ.01	45	MX	N1	Stage IIB	6th	T2		Breast Cancer	Breast Invasive Ductal Carcinoma		967	0	18.2	DiseaseFree				Positive	90-99%	NOT HISPANIC OR LATINO		6/30/11	0.1094	NA		NA					NA			Infiltrating Ductal Carcinoma		No	No	C50.9	8500-03-01	C50.9	Negative	NA	YES	2007	NO	YES	1	NA	15
TCGA.A2.A04P.01	36	M0	N3c	Stage IIIC	6th	T2		Breast Cancer	Breast Invasive Ductal Carcinoma		2623	0	10.28	Recurred/Progressed				Negative	<10%			8/26/10	0.6407	NA		1.3			Negative		NA			Infiltrating Ductal Carcinoma		No	No	C50.9	8500-03-01	C50.9		NA	YES	2003	NO		18	0	20
TCGA.A2.A04Q.01	48	M0	N0 (i-)	Stage IA	6th	T1		Breast Cancer	Breast Invasive Ductal Carcinoma		2260	0	78.35	DiseaseFree				Negative	<10%			2008-10-10	0.0853	NA		1.4			Negative		2			Infiltrating Ductal Carcinoma		No	No	C50.9	8500-03-01	C50.9	Equivocal	NA	YES	2004	NO		0	0	3
TCGA.A2.A04T.01	62	M0	N0 (i-)	Stage IIA	6th	T2		Breast Cancer	Breast Invasive Ductal Carcinoma		1979	0	73.78	DiseaseFree				Negative	<10%			2008-09-10	0.6936	NA		1.1			Negative		2			Infiltrating Ductal Carcinoma		No	No	C50.9	8500-03-01	C50.9	Equivocal	NA	YES	2004	NO		0	0	3
TCGA.A2.A04U.01	47	M0	N0 (i+)	Stage IIA	6th	T2		Breast Cancer	Breast Invasive Ductal Carcinoma		1924	0	87.19	DiseaseFree				Negative	<10%	NOT HISPANIC OR LATINO		2001-05-11	0.6677	NA		2.2			Positive		1			Infiltrating Ductal Carcinoma		No	No	C50.9	8500-03-01	C50.9	Negative	NA	YES	2004	NO		0	1	3
TCGA.A2.A04V.01	39	M0	N0 (i-)	Stage IIA	6th	T2		Breast Cancer	Breast Invasive Ductal Carcinoma		1812	0	48.29	Recurred/Progressed		STRONG		Positive	90-99%	NOT HISPANIC OR LATINO		2008-10-10	0.1132	NA		1.1			Negative		2			Infiltrating Ductal Carcinoma		No	No	C50.9	8500-03-01	C50.9	Equivocal	NA	YES	2005	NO		0	0	2
TCGA.A2.A04W.01	50	M0	N1mi	Stage IIB	6th	T2		Breast Cancer	Breast Invasive Ductal Carcinoma		1630	0	101.91	DiseaseFree				Negative	<10%	NOT HISPANIC OR LATINO		2001-05-11	0.1065	NA		3.2			Positive		NA			Other, specify		No	No	C50.9	8401-03-01	C50.9	Positive	NA	YES	2005	NO		1	NA	19
TCGA.A2.A04X.01	34	M0	N0 (i-)	Stage IIA	6th	T2		Breast Cancer	Breast Invasive Ductal Carcinoma		1390	0	55.39	DiseaseFree		STRONG		Positive	80-89%			2008-09-10	0.2434	NA		3.2			Positive		3			Infiltrating Ductal Carcinoma		No	No	C50.9	8500-03-01	C50.9	Positive	NA	YES	2006	NO		0	0	3
TCGA.A2.A04Y.01	53	M0	N1mi	Stage IIB	6th	T2		Breast Cancer	Breast Invasive Ductal Carcinoma		756	0	36.1	DiseaseFree		Strong		Positive	90-99%			2008-09-10	0.147	NA		1.13			Negative		1			Infiltrating Ductal Carcinoma		No	No	C50.9	8500-03-01	C50.9	Negative	NA	YES	2008	NO		1	0	13
TCGA.A2.A0CL.01	37	M0	N2a	Stage IIIA	6th	T3		Breast Cancer	Breast Invasive Ductal Carcinoma		1552	0	99.05	DiseaseFree				Positive	20-29%	NOT HISPANIC OR LATINO		1/28/11	0.0591	NA		1.1			Negative		1			Infiltrating Ductal Carcinoma		No	No	C50.9	8500-03-01	C50.9	Negative	NA	YES	2006	NO		9	0	14
TCGA.A2.A0CM.01	40	M0	N0 (i-)	Stage IIA	6th	T2		Breast Cancer	Breast Invasive Ductal Carcinoma		2546	0	12.55	Recurred/Progressed				Negative	<10%	NOT HISPANIC OR LATINO		2009-06-10	0.3928	NA		NA				<10%	0			Infiltrating Ductal Carcinoma		No	No	C50.9	8500-03-01	C50.9	Negative	0	YES	2003	NO		0	0	1
TCGA.A2.A0CO.01	85	M0	N0	Stage IIB	7th	T3		Breast Cancer	Breast Invasive Lobular Carcinoma		2709	0	NA				3 Point Scale	Positive	40-49%	NOT HISPANIC OR LATINO		5/21/12	0.1329	NA		1.1			Negative		NA			Infiltrating Lobular Carcinoma		No	No	C50.9	8520-03-01	C50.9	Negative	2	YES	2002	NO	YES	0	0	11
TCGA.A2.A0CP.01	60	M0	N0 (i-)	Stage IA	6th	T1c		Breast Cancer	Breast Invasive Ductal Carcinoma		2445	0	92.41	DiseaseFree				Positive	90-99%	NOT HISPANIC OR LATINO		2009-08-10	0.087	NA		NA			Negative		NA			Infiltrating Ductal Carcinoma		No	No	C50.9	8500-03-01	C50.9		NA	YES	2003	NO		0	0	2
TCGA.A2.A0CQ.01	62	M0	N0 (i-)	Stage IA	6th	T1		Breast Cancer	Breast Invasive Ductal Carcinoma		2310	0	88.53	DiseaseFree				Positive	90-99%	NOT HISPANIC OR LATINO		2008-10-10	0.1198	NA		1.3			Negative		2			Infiltrating Ductal Carcinoma		No	No	C50.9	8500-03-01	C50.9	Equivocal	NA	YES	2003	NO		0	0	1
TCGA.A2.A0CR.01	54	M0	N0	Stage IIB	7th	T3		Breast Cancer	Breast Invasive Lobular Carcinoma		2191	0	107.85	DiseaseFree			3 Point Scale	Positive	60-69%	NOT HISPANIC OR LATINO		2006-05-12	0	NA		1.2			Negative		NA			Infiltrating Lobular Carcinoma		No	No	C50.9	8520-03-01	C50.9	Negative	1	YES	2004	NO	YES	0	0	16
TCGA.A2.A0CS.01	73	M1	N3a	Stage IV		T4b		Breast Cancer	Breast Invasive Ductal Carcinoma		2030	0	NA					Positive	80-89%	NOT HISPANIC OR LATINO		1/27/11	0.1967	NA		1.3			Negative		2			Infiltrating Ductal Carcinoma		No	No	C50.9	8500-03-01	C50.9	Equivocal	NA	YES	2004	NO		12	0	15
TCGA.A2.A0CT.01	71	M0	N0 (i-)	Stage IIA	6th	T2		Breast Cancer	Breast Invasive Ductal Carcinoma		1931	0	75.2	DiseaseFree				Positive	90-99%	NOT HISPANIC OR LATINO		2009-09-10	0.7056	NA		1.3			Negative		2			Infiltrating Ductal Carcinoma		No	No	C50.9	8500-03-01	C50.9	Equivocal	NA	YES	2005	NO		0	0	2
TCGA.A2.A0CU.01	73	M0	N0 (i+)	Stage IIA	6th	T2		Breast Cancer	Breast Invasive Ductal Carcinoma		1911	0	NA					Positive	90-99%	NOT HISPANIC OR LATINO		2009-09-10	0.4388	NA		1			Negative		2			Infiltrating Ductal Carcinoma		No	No	C50.9	8500-03-01	C50.9	Equivocal	NA	YES	2005	NO		0	1	1
TCGA.A2.A0CV.01	41	M0	N1a	Stage IIB	6th	T2		Breast Cancer	Breast Invasive Ductal Carcinoma		1574	0	98.92	DiseaseFree				Positive	90-99%	NOT HISPANIC OR LATINO		1/28/11	0.6142	NA		1.1			Negative		1			Infiltrating Ductal Carcinoma		No	No	C50.9	8500-03-01	C50.9	Negative	NA	YES	2005	NO		4	0	18
TCGA.A2.A0CW.01	67	M0	N1a	Stage IIB	6th	T2		Breast Cancer	Breast Invasive Ductal Carcinoma		1533	0	107.85	DiseaseFree				Positive	90-99%	NOT HISPANIC OR LATINO		1/28/11	0.3083	NA		0.5			Negative		2			Infiltrating Ductal Carcinoma		No	No	C50.9	8500-03-01	C50.9	Equivocal	NA	YES	2006	NO		2	0	19
TCGA.A2.A0CX.01	52	M0	N0 (i-)	Stage IIA	6th	T2		Breast Cancer	Breast Invasive Ductal Carcinoma		1316	0	56.77	DiseaseFree				Positive		NOT HISPANIC OR LATINO		2009-10-10	0.3591	NA		NA					3			Infiltrating Ductal Carcinoma		No	No	C50.9	8500-03-01	C50.9	Positive	NA	YES	2006	NO		0	0	2
TCGA.A2.A0CY.01	63	M0	N1	Stage IIB	6th	T2		Breast Cancer	Breast Invasive Ductal Carcinoma		1274	0	54.96	DiseaseFree				Positive	90-99%	NOT HISPANIC OR LATINO		2009-10-10	NA	NA		0.89			Negative		1			Infiltrating Ductal Carcinoma		No	No	C50.9	8500-03-01	C50.9	Negative	NA	YES	2006	NO		1	0	22
TCGA.A2.A0CZ.01	46	M0	N0 (i-)	Stage IIA	6th	T2		Breast Cancer	Breast Invasive Ductal Carcinoma		1204	0	53.09	DiseaseFree				Positive	90-99%	NOT HISPANIC OR LATINO		9/14/10	NA	NA		1.1			Negative		1			Infiltrating Ductal Carcinoma		No	No	C50.9	8500-03-01	C50.9	Negative	NA	YES	2007	NO		0	0	2
TCGA.A2.A0D0.01	60	M0	N0 (i-)	Stage IIA	6th	T2		Breast Cancer	Breast Invasive Ductal Carcinoma		720	0	67.28	DiseaseFree				Negative	<10%	NOT HISPANIC OR LATINO		9/16/10	0.7061	NA		1.17			Negative		0			Infiltrating Ductal Carcinoma		No	No	C50.9	8500-03-01	C50.9	Negative	0	YES	2008	NO		0	0	8
TCGA.A2.A0D1.01	76	M0	N0 (i-)	Stage IIA	6th	T2		Breast Cancer	Breast Invasive Ductal Carcinoma		637	0	34.53	DiseaseFree		Intensity=Weak		Negative	<10%	NOT HISPANIC OR LATINO		9/21/10	0.2609	NA		5.5			Positive		3			Infiltrating Ductal Carcinoma		No	No	C50.9	8500-03-01	C50.9	Positive	NA	YES	2008	NO		0	0	2
TCGA.A2.A0D2.01	45	M0	N0 (i+)	Stage IIA	6th	T2		Breast Cancer	Breast Invasive Ductal Carcinoma		614	0	33.74	DiseaseFree				Negative	<10%	NOT HISPANIC OR LATINO		9/16/10	0.5025	NA		1.05			Negative		0			Infiltrating Ductal Carcinoma		No	No	C50.9	8500-03-01	C50.9	Negative	0	YES	2008	NO		0	4	5
TCGA.A2.A0D3.01	42	M0	N0 (i-)	Stage IA	6th	T1c		Breast Cancer	Breast Invasive Ductal Carcinoma		545	0	61.53	DiseaseFree				Positive	90-99%	NOT HISPANIC OR LATINO		1/28/11	0.1108	NA		1.41			Negative		1			Infiltrating Ductal Carcinoma		No	No	C50.9	8500-03-01	C50.9	Negative	NA	YES	2008	NO		0	0	1
TCGA.A2.A0D4.01	37	M0	N1a	Stage IIB	6th	T2		Breast Cancer	Breast Invasive Ductal Carcinoma		384	0	25.2	DiseaseFree		Intensity=moderate		Positive	90-99%	NOT HISPANIC OR LATINO		9/21/10	0.3856	NA		1.14			Negative		1			Infiltrating Ductal Carcinoma		No	No	C50.9	8500-03-01	C50.9	Negative	NA	YES	2009	NO		1	0	23
TCGA.A2.A0EM.01	73	M0	N0 (i-)	Stage IA	5th	T1		Breast Cancer	Breast Invasive Ductal Carcinoma		2696	0	101.64	DiseaseFree				Positive		NOT HISPANIC OR LATINO		2009-06-10	0.1025	NA		1.3			Negative		NA			Infiltrating Ductal Carcinoma		No	No	C50.9	8500-03-01	C50.9		NA	YES	2002	NO		0	0	1
TCGA.A2.A0EO.01	54	M0	N0 (i-)	Stage IA	6th	T1		Breast Cancer	Breast Invasive Ductal Carcinoma		2331	0	80.22	DiseaseFree				Positive		NOT HISPANIC OR LATINO		2008-10-10	0.2512	NA		1.6			Negative		1			Infiltrating Ductal Carcinoma		No	No	C50.9	8500-03-01	C50.9	Negative	NA	YES	2003	NO		0	0	3
TCGA.A2.A0EP.01	56	M0	N0 (i+)	Stage I	6th	T1		Breast Cancer	Breast Invasive Lobular Carcinoma		2198	0	118.36	DiseaseFree			3 Point Scale	Positive	80-89%	NOT HISPANIC OR LATINO		8/16/12	0	NA		1.3			Negative		NA			Infiltrating Lobular Carcinoma		No	No	C50.9	8520-03-01	C50.9	Negative	3	YES	2004	NO	YES	0	1	1
TCGA.A2.A0EQ.01	64	M0	N0 (i-)	Stage IIA	6th	T2		Breast Cancer	Breast Invasive Ductal Carcinoma		2038	0	79.7	DiseaseFree				Negative	<10%	NOT HISPANIC OR LATINO		2008-11-10	0.2545	NA		1.1			Negative		3			Infiltrating Ductal Carcinoma		No	No	C50.9	8500-03-01	C50.9	Positive	0	YES	2004	NO		0	0	2
TCGA.A2.A0ER.01	63	M0	N1mi	Stage IB	6th	T1c		Breast Cancer	Breast Invasive Ductal Carcinoma		1862	0	74.34	DiseaseFree				Positive	90-99%	NOT HISPANIC OR LATINO		8/13/10	0.0756	NA		1			Negative		2			Infiltrating Ductal Carcinoma		No	No	C50.9	8500-03-01	C50.9	Equivocal	NA	YES	2005	NO		1	0	14
TCGA.A2.A0ES.01	52	M0	N0 (i-)	Stage IIA	6th	T2		Breast Cancer	Breast Invasive Lobular Carcinoma		756	0	71.94	DiseaseFree				Positive	60-69%	NOT HISPANIC OR LATINO		1/25/11	0.0056	NA		1.32			Negative		1			Infiltrating Lobular Carcinoma		No	No	C50.9	8520-03-01	C50.9	Negative	NA	YES	2008	NO		0	0	1
TCGA.A2.A0ET.01	58	M0	N2a	Stage IIIA	6th	T2		Breast Cancer	Breast Invasive Ductal Carcinoma		674	0	35.02	DiseaseFree		Intensity=Strong		Positive	90-99%	NOT HISPANIC OR LATINO		9/20/10	0.5078	NA		1.09			Negative		2			Infiltrating Ductal Carcinoma		No	No	C50.9	8500-03-01	C50.9	Equivocal	NA	YES	2008	NO		5	0	15
TCGA.A2.A0EU.01	79	M0	N0 (i-)	Stage IA	6th	T1c		Breast Cancer	Breast Invasive Ductal Carcinoma		644	0	34.26	DiseaseFree		Intensity=Strong		Positive	90-99%	NOT HISPANIC OR LATINO		2008-11-10	0.5175	NA		0.97			Negative		0			Infiltrating Ductal Carcinoma		No	No	C50.9	8500-03-01	C50.9	Negative	NA	YES	2008	NO		0	0	1
TCGA.A2.A0EV.01	80	M0	N0 (i-)	Stage IA	6th	T1c		Breast Cancer	Breast Invasive Ductal Carcinoma		590	0	31.8	DiseaseFree				Positive	90-99%	NOT HISPANIC OR LATINO		2008-11-10	0.2086	NA		1.4			Negative	<10%	0			Infiltrating Ductal Carcinoma		No	No	C50.9	8500-03-01	C50.9	Negative	NA	YES	2008	NO		0	0	6
TCGA.A2.A0EW.01	53	M0	N3a	Stage IIIC	6th	T1b		Breast Cancer	Breast Invasive Lobular Carcinoma		542	0	44.45	Recurred/Progressed				Positive	90-99%	NOT HISPANIC OR LATINO		2001-05-11	0.0724	NA		1.33			Negative		0			Infiltrating Lobular Carcinoma		No	No	C50.9	8520-03-01	C50.9	Negative	NA	YES	2008	NO		26	0	NA
TCGA.A2.A0EX.01	46	M0	N0 (i+)	Stage IIB	6th	T3		Breast Cancer	Breast Invasive Lobular Carcinoma		468	0	24.7	DiseaseFree				Positive	60-69%	NOT HISPANIC OR LATINO		8/13/10	0.1003	NA		1.22			Negative		1			Infiltrating Lobular Carcinoma		No	No	C50.9	8520-03-01	C50.9	Negative	NA	YES	2009	NO		0	1	1
TCGA.A2.A0EY.01	62	M0	N1a	Stage IIB	6th	T2		Breast Cancer	Breast Invasive Ductal Carcinoma		358	0	63.24	DiseaseFree				Positive	60-69%	NOT HISPANIC OR LATINO		9/21/10	0.6388	NA		7			Positive		3			Infiltrating Ductal Carcinoma		No	No	C50.9	8500-03-01	C50.9	Positive	NA	YES	2009	NO		1	0	23
TCGA.A2.A0ST.01	62	M0	N1a	Stage IIA	6th	T1c		Breast Cancer	Breast Invasive Ductal Carcinoma		2597	0	99.11	DiseaseFree				Negative		NOT HISPANIC OR LATINO		2011-09-10	0.0109	NA		1.3			Negative		NA			Infiltrating Ductal Carcinoma		No	No	C50.9	8500-03-01	C50.9		NA	YES	2003	NO		3	0	9
TCGA.A2.A0SU.01	66	M0	N0 (i+)	Stage IIA		T2		Breast Cancer	Breast Invasive Ductal Carcinoma		1317	0	54.6	DiseaseFree				Positive	90-99%	NOT HISPANIC OR LATINO		11/17/10	0.1178	NA		NA					1			Infiltrating Ductal Carcinoma		No	No	C50.9	8500-03-01	C50.9	Negative	NA	YES	2006	NO		0	1	7
TCGA.A2.A0SV.01	63	M1	N2a	Stage IV	6th	T2		Breast Cancer	Breast Invasive Ductal Carcinoma		1513	0	NA					Positive	90-99%	NOT HISPANIC OR LATINO		11/15/10	0.3799	NA		1			Negative		2			Infiltrating Ductal Carcinoma		No	No	C50.9	8500-03-01	C50.9	Equivocal	NA	YES	2006	NO		8	NA	9
TCGA.A2.A0SW.01	82	M1	N2	Stage IV		T2		Breast Cancer	Breast Invasive Ductal Carcinoma		1337	0	21.45	Recurred/Progressed				Positive	40-49%	NOT HISPANIC OR LATINO		2011-08-10	0.4298	60		1.2		Enumerate 60 tumor cells; ratio HER2/Centromer 17 >= 2.1 is amplified	Negative		NA			Infiltrating Ductal Carcinoma		No	No	C50.9	8500-03-01	C50.9		NA	YES	2006	NO		4	NA	15
TCGA.A2.A0SX.01	48	M0	N0 (i-)	Stage IA	6th	T1c		Breast Cancer	Breast Invasive Ductal Carcinoma		1177	0	40.7	Recurred/Progressed				Negative		NOT HISPANIC OR LATINO		2011-09-10	0.3822	NA		NA					1			Infiltrating Ductal Carcinoma		No	No	C50.9	8500-03-01	C50.9	Negative	NA	YES	2007	NO		0	0	1
TCGA.A2.A0SY.01	62	M0	N1	Stage IIIA		T3		Breast Cancer	Breast Invasive Lobular Carcinoma		1083	0	44.25	DiseaseFree				Positive	80-89%	NOT HISPANIC OR LATINO		2011-12-10	0.1043	60		4.8		Enumerate 60 tumor cells; ratio HER2/Centromere 17 >= 2.1 is amplified	Positive		NA			Infiltrating Lobular Carcinoma		No	No	C50.9	8520-03-01	C50.9		NA	YES	2007	NO		1	0	14
TCGA.A2.A0T0.01	59	M0	N1	Stage IIB	6th	T2		Breast Cancer	Breast Invasive Ductal Carcinoma		268	0	17.51	DiseaseFree				Negative	<10%	NOT HISPANIC OR LATINO		2011-12-10	0.4533	NA		NA				<10%	0			Infiltrating Ductal Carcinoma		No	No	C50.9	8500-03-01	C50.9	Negative	NA	YES	2009	NO		2	NA	14
TCGA.A2.A0T1.01	55	M0	N3	Stage IIIC		T3		Breast Cancer	Breast Invasive Ductal Carcinoma		233	0	17.12	DiseaseFree				Negative	<10%	NOT HISPANIC OR LATINO		2011-12-10	0.1868	NA		NA					3			Infiltrating Ductal Carcinoma		No	No	C50.9	8500-03-01	C50.9	Positive	NA	YES	2009	NO		10	NA	10
TCGA.A2.A0T2.01	66	M1	N3	Stage IV		T3		Breast Cancer	Breast Invasive Ductal Carcinoma		261	0	NA					Negative	<10%	NOT HISPANIC OR LATINO		2011-12-10	0.9463	NA		NA					0			Infiltrating Ductal Carcinoma		No	No	C50.9	8500-03-01	C50.9	Negative	NA	YES	2009	NO		10	NA	14
TCGA.A2.A0T3.01	37	M0	N1mi	Stage IB	7th	T1c		Breast Cancer	Breast Invasive Ductal Carcinoma	2.3	303	0	49.8	DiseaseFree			3 Point Scale	Positive	90-99%	NOT HISPANIC OR LATINO		2/21/11	0.5528	556		1.4	3.2		Negative		2			Infiltrating Ductal Carcinoma		No	No	C50.9	8500-03-01	C50.9	Equivocal	3	YES	2009	NO	YES	2	0	13
TCGA.A2.A0T4.01	62	M0	N0 (i-)	Stage IIA		T2		Breast Cancer	Breast Invasive Lobular Carcinoma		303	0	20.5	DiseaseFree				Positive	90-99%	NOT HISPANIC OR LATINO		11/17/10	0.2209	NA		1.1			Negative		2			Infiltrating Lobular Carcinoma		No	No	C50.9	8520-03-01	C50.9	Equivocal	3	YES	2009	NO		0	0	2
TCGA.A2.A0T5.01	39	M0	N0 (i-)	Stage IIA		T2		Breast Cancer	Breast Invasive Ductal Carcinoma		263	0	17.44	DiseaseFree				Positive	90-99%	NOT HISPANIC OR LATINO		2011-09-10	0.1153	NA		1.3			Negative		1			Infiltrating Ductal Carcinoma		No	No	C50.9	8500-03-01	C50.9	Negative	NA	YES	2009	NO		0	0	4
TCGA.A2.A0T6.01	50	M0	N0 (i-)	Stage IIB		T3		Breast Cancer	Breast Invasive Lobular Carcinoma		343	0	18.89	DiseaseFree				Positive	90-99%	NOT HISPANIC OR LATINO		11/17/10	0.1161	NA		NA					1			Infiltrating Lobular Carcinoma		No	No	C50.9	8520-03-01	C50.9	Negative	3	YES	2009	NO		0	0	3
TCGA.A2.A0T7.01	51	M0	N0 (i+)	Stage IIA		T2		Breast Cancer	Breast Invasive Ductal Carcinoma		280	0	20.73	DiseaseFree				Positive	90-99%	NOT HISPANIC OR LATINO		11/17/10	0.3425	NA		NA					1			Infiltrating Ductal Carcinoma		No	No	C50.9	8500-03-01	C50.9	Negative	2	YES	2009	NO		0	1	2
TCGA.A2.A0YC.01	59	M0	N1mi	Stage IIB		T2		Breast Cancer	Breast Invasive Ductal Carcinoma		673	0	26.22	Recurred/Progressed				Positive	90-99%	NOT HISPANIC OR LATINO		2012-08-10	0.111	60		1.18		Enumerate 60 tumor cells; ratio of HER2/Centromere 17 >= 2.1 is amplified	Negative		NA			Infiltrating Ductal Carcinoma		No	No	C50.9	8500-03-01	C50.9		NA	YES	2008	NO		1	0	3
TCGA.A2.A0YD.01	63	M0	N0 (i+)	Stage IIB		T3		Breast Cancer	Breast Invasive Lobular Carcinoma		572	0	25.26	DiseaseFree				Positive	90-99%	NOT HISPANIC OR LATINO		2012-08-10	0.0935	60		1.04		Enumerate 60 tumor cells; ratio of HER2/Centromere 17 >= 2.1 is amplified	Negative		NA			Infiltrating Lobular Carcinoma		No	No	C50.9	8520-03-01	C50.9		NA	YES	2009	NO		0	1	2
TCGA.A2.A0YE.01	48	M0	N1a	Stage IIB		T2		Breast Cancer	Breast Invasive Ductal Carcinoma		238	0	18.2	DiseaseFree				Negative	<10%	NOT HISPANIC OR LATINO		2012-10-10	0.781	NA		NA				<10%	0	No membrane staining or incomplete membrane staining in <10% of tumor cells is negative		Infiltrating Ductal Carcinoma		No	No	C50.9	8500-03-01	C50.9	Negative	NA	YES	2010	NO		1	NA	19
TCGA.A2.A0YF.01	67	M0	N0 (i+)	Stage I	6th	T1b		Breast Cancer	Breast Invasive Ductal Carcinoma		343	0	50.43	DiseaseFree				Positive	90-99%	NOT HISPANIC OR LATINO		2012-02-10	0.1229	NA		NA				<10%	0			Infiltrating Ductal Carcinoma		No	No	C50.9	8500-03-01	C50.9	Negative	3	YES	2009	NO		0	1	1
TCGA.A2.A0YG.01	63	M0	N3a	Stage IIIC		T2		Breast Cancer	Breast Invasive Ductal Carcinoma		329	0	21.88	DiseaseFree				Positive	90-99%	NOT HISPANIC OR LATINO		2001-03-11	0.3672	NA		NA					3			Infiltrating Ductal Carcinoma		No	No	C50.9	8500-03-01	C50.9	Positive	3	YES	2009	NO		14	NA	18
TCGA.A2.A0YH.01	53	M0	N2a	Stage IIIA		T2		Breast Cancer	Breast Invasive Ductal Carcinoma		321	0	21.65	DiseaseFree				Positive	80-89%	NOT HISPANIC OR LATINO		12/14/10	0.3154	NA		NA				<10%	0			Infiltrating Ductal Carcinoma		No	No	C50.9	8500-03-01	C50.9	Negative	3	YES	2009	NO		5	NA	28
TCGA.A2.A0YI.01	62	M0	N0 (i+)	Stage I	6th	T1c		Breast Cancer	Breast Mixed Ductal and Lobular Carcinoma		303	0	49.44	DiseaseFree				Positive	90-99%	NOT HISPANIC OR LATINO		12/14/10	0.1891	NA		NA					1			Infiltrating Ductal Carcinoma		No	No	C50.9	8522-03-01	C50.9	Negative	3	YES	2009	NO		0	1	3
TCGA.A2.A0YJ.01	39	M0	N2a	Stage IIIA		T3		Breast Cancer	Breast Invasive Ductal Carcinoma		264	0	18.36	Recurred/Progressed				Positive	<10%	NOT HISPANIC OR LATINO		12/28/10	0.5313	NA		NA					0			Infiltrating Ductal Carcinoma		No	No	C50.9	8500-03-01	C50.9	Negative	1	YES	2010	NO		5	NA	18
TCGA.A2.A0YK.01	61	M0	N0 (i-)	Stage IIA		T2		Breast Cancer	Breast Invasive Lobular Carcinoma		280	0	19.32	DiseaseFree				Positive	90-99%	NOT HISPANIC OR LATINO		12/28/10	0.1055	NA		NA					1			Infiltrating Lobular Carcinoma		No	No	C50.9	8520-03-01	C50.9	Negative	3	YES	2009	NO		0	0	3
TCGA.A2.A0YL.01	48	M0	N2a	Stage IIIA		T3		Breast Cancer	Breast Invasive Lobular Carcinoma		205	0	48.42	DiseaseFree				Positive	70-79%	NOT HISPANIC OR LATINO		12/27/10	0.1036	NA		NA					1			Infiltrating Lobular Carcinoma		No	No	C50.9	8520-03-01	C50.9	Negative	3	YES	2010	NO		4	0	29
TCGA.A2.A0YM.01	67	M0	N0 (i-)	Stage IIA		T2		Breast Cancer	Breast Invasive Ductal Carcinoma		691	0	31.7	DiseaseFree				Negative	<10%	NOT HISPANIC OR LATINO		2012-08-10	0.434	60		1.08		Enumerate 60 tumor cells; ratio of HER2/Centromere >=2.1 is amplified	Negative		NA			Infiltrating Ductal Carcinoma		No	No	C50.9	8500-03-01	C50.9		NA	YES	2008	NO		0	0	5
TCGA.A2.A0YT.01	56	M0	N2a	Stage IIIB		T4b		Breast Cancer	Breast Invasive Ductal Carcinoma		884	0	NA					Positive	90-99%	NOT HISPANIC OR LATINO		2012-10-10	0.5755	60		1.3		Enumerate 60 tumor cells; Ratio of HER2/Centromere 17 >=2.1 is amplified	Negative		NA			Infiltrating Ductal Carcinoma		Yes	No	C50.9	8500-03-01	C50.9		NA	YES	2008	NO		5	NA	5
TCGA.A2.A1FV.01	74	M0	N0 (i+)	Stage IIB	7th	T3		Breast Cancer	Breast Invasive Lobular Carcinoma		372	0	23.46	DiseaseFree		Strong		Positive	90-99%	NOT HISPANIC OR LATINO		5/26/11	0.3999	NA		0.92			Negative		1			Infiltrating Lobular Carcinoma		No	No	C50.9	8520-03-01	C50.9	Negative	NA	YES	2010	NO	YES	0	1	2
TCGA.A2.A1FW.01	62	M0	N2a	Stage IIIA	7th	T3		Breast Cancer	Breast Invasive Ductal Carcinoma		198	0	17.35	DiseaseFree				Positive	90-99%	NOT HISPANIC OR LATINO		2005-11-11	0.6055	NA		NA					NA			Infiltrating Ductal Carcinoma		No	No	C50.9	8500-03-01	C50.9	Negative	NA	YES	2010	NO	YES	5	NA	19
TCGA.A2.A1FX.01	61	M0	N2a	Stage IIIA	6th	T3		Breast Cancer	Breast Invasive Ductal Carcinoma	160	937	0	60.68	DiseaseFree				Positive	70-79%	NOT HISPANIC OR LATINO		2005-12-11	0.4239	60		1.1	185		Negative		NA			Infiltrating Ductal Carcinoma		No	No	C50.9	8500-03-01	C50.9		NA	YES	2008	NO	YES	6	NA	24
TCGA.A2.A1FZ.01	63	M0	N0 (i-)	Stage IIA	7th	T2		Breast Cancer	Breast Invasive Ductal Carcinoma		335	0	22.44	DiseaseFree			3 Point Scale	Positive	90-99%	NOT HISPANIC OR LATINO		4/21/11	0.1009	NA		NA					NA			Infiltrating Ductal Carcinoma		No	No	C50.9	8500-03-01	C50.9	Negative	3	YES	2010	NO	YES	0	0	3
TCGA.A2.A1G0.01	49	M0	N1a	Stage IIB	7th	T2		Breast Cancer	Breast Invasive Ductal Carcinoma		315	0	20.24	DiseaseFree			3 Point Scale	Positive	90-99%	NOT HISPANIC OR LATINO		4/21/11	0.1485	NA		1.2			Negative		2			Other, specify		No	No	C50.9	8500-03-01	C50.9	Equivocal	3	YES	2010	NO	YES	2	NA	19
TCGA.A2.A1G1.01	85	M0	N1	Stage IIB	7th	T2		Breast Cancer	Breast Invasive Ductal Carcinoma	51	338	0	19.19	DiseaseFree				Negative		NOT HISPANIC OR LATINO		2005-12-11	0.1756	30		16.3	816		Positive		2			Infiltrating Ductal Carcinoma		No	No	C50.9	8500-03-01	C50.9	Equivocal	NA	YES	2010	NO	YES	1	NA	13
TCGA.A2.A1G4.01	71	M0	N1a	Stage IIIA	7th	T3		Breast Cancer	Breast Invasive Ductal Carcinoma		310	0	19.55	DiseaseFree			3 Point Scale	Positive	90-99%	NOT HISPANIC OR LATINO		4/22/11	0.1531	NA		NA					NA			Infiltrating Ductal Carcinoma		No	Yes	C50.9	8500-03-01	C50.9	Negative	3	YES	2010	NO	YES	2	NA	15
TCGA.A2.A1G6.01	50	M0	N2a	Stage IIIA	7th	T2		Breast Cancer	Breast Invasive Ductal Carcinoma		229	0	16.46	DiseaseFree				Negative		NOT HISPANIC OR LATINO		4/22/11	0.0001	NA		NA					1			Infiltrating Ductal Carcinoma		No	No	C50.9	8500-03-01	C50.9	Negative	NA	YES	2010	NO	YES	4	NA	9
TCGA.A2.A259.01	70	M0	N0 (i-)	Stage I	6th	T1c		Breast Cancer	Breast Invasive Ductal Carcinoma	125	1238	0	52.43	DiseaseFree		Strong using Weak, Moderate and Strong	3 Point Scale	Positive	90-99%	NOT HISPANIC OR LATINO		6/20/11	0.1071	60		1.1	132		Negative		NA			Infiltrating Ductal Carcinoma		No	No	C50.9	8500-03-01	C50.9	Negative	NA	YES	2007	NO	YES	0	0	2
TCGA.A2.A25A.01	44	M0	N0 (i-)	Stage IIA	6th	T2		Breast Cancer	Breast Invasive Lobular Carcinoma		2927	0	107.62	DiseaseFree				Positive	<10%	NOT HISPANIC OR LATINO		6/21/11	0.1189	NA		1.1			Negative		2			Infiltrating Lobular Carcinoma		No	Yes	C50.9	8520-03-01	C50.9	Equivocal	NA	YES	2003	NO	YES	0	0	14
TCGA.A2.A25B.01	39	M0	N1	Stage IIB	7th	T2		Breast Cancer	Breast Invasive Ductal Carcinoma		183	0	42.38	Recurred/Progressed				Positive	90-99%	NOT HISPANIC OR LATINO		7/15/11	0.4302	NA		0.93			Negative		2			Infiltrating Ductal Carcinoma		No	No	C50.9	8500-03-01	C50.9	Equivocal	NA	YES	2010	NO	YES	2	NA	8
TCGA.A2.A25C.01	50	M0	N1a	Stage IIB	7th	T2		Breast Cancer	Breast Invasive Ductal Carcinoma		215	0	17.18	DiseaseFree			3 Point Scale	Positive	90-99%	NOT HISPANIC OR LATINO		7/15/11	0.3264	NA		NA					1			Infiltrating Ductal Carcinoma		No	No	C50.9	8500-03-01	C50.9	Negative	3	YES	2010	NO	YES	3	NA	14
TCGA.A2.A25D.01	90	M0	N3a	Stage IIIC	7th	T2		Breast Cancer	Breast Invasive Lobular Carcinoma	118	224	0	18.13	DiseaseFree		Moderate using the scale of Weak, Moderate, Strong		Positive	70-79%	NOT HISPANIC OR LATINO		6/21/11	0.2363	60		1.22	145		Negative		1			Infiltrating Lobular Carcinoma		No	No	C50.9	8520-03-01	C50.9	Negative	NA	YES	2010	NO	YES	22	NA	24
TCGA.A2.A25E.01	34	M0	N2a	Stage IIIA	6th	T2		Breast Cancer	Breast Invasive Ductal Carcinoma		2441	0	98.19	Recurred/Progressed		Moderate using scale of Weak, Moderate, Strong		Positive	80-89%	NOT HISPANIC OR LATINO		7/21/11	0.3373	NA		2.1			Equivocal		2			Infiltrating Ductal Carcinoma		No	No	C50.9	8500-03-01	C50.9	Equivocal	NA	YES	2004	NO	YES	6	NA	10
TCGA.A2.A25F.01	66	M0	N0 (i-)	Stage IIA	7th	T2		Breast Cancer	Breast Invasive Ductal Carcinoma		86	0	10.58	DiseaseFree				Negative		NOT HISPANIC OR LATINO		7/26/11	0.0021	NA		NA				<10%	NA			Infiltrating Ductal Carcinoma		No	No	C50.9	8500-03-01	C50.9	Negative	NA	YES	2011	NO	YES	0	0	2
TCGA.A2.A3KC.01	55	M0	N1a	Stage IIB	7th	T2		Breast Cancer	Breast Invasive Lobular Carcinoma	1.9	299	0	36.2	DiseaseFree			3 Point Scale	Positive	90-99%	NOT HISPANIC OR LATINO		3/14/12	0.1404	20		1	1.8		Negative		2			Infiltrating Lobular Carcinoma		No	No	C50.9	8520-03-01	C50.9	Equivocal	3	YES	2011	NO	YES	2	0	19
TCGA.A2.A3KD.01	47	M0	N1mi	Stage IIIA	7th	T3		Breast Cancer	Breast Invasive Mixed Mucinous Carcinoma		700	0	39.62	DiseaseFree		Strong	3 Point Scale	Positive	90-99%	NOT HISPANIC OR LATINO		2004-02-12	0.2021	NA		1.2			Negative		1			Mucinous Carcinoma		No	No	C50.9	8480-03-01	C50.9	Negative	NA	YES	2010	NO	YES	1	1	19
TCGA.A2.A3XS.01	62	M0	N2a	Stage IIIA	6th	T1		Breast Cancer	Breast Invasive Ductal Carcinoma		3355	0	22.4	Recurred/Progressed				Negative		NOT HISPANIC OR LATINO		8/15/12	0.5445	NA		1.3			Negative		NA			Infiltrating Ductal Carcinoma		No	No	C50.9	8500-03-01	C50.9		NA	YES	2003	NO	YES	9	0	19
TCGA.A2.A3XT.01	45	M0	N1a	Stage IIB	6th	T2		Breast Cancer	Breast Invasive Ductal Carcinoma		2164	0	91	DiseaseFree				Negative		NOT HISPANIC OR LATINO		8/17/12	0.4752	NA		1.13			Negative		NA			Infiltrating Ductal Carcinoma		No	No	C50.9	8500-03-01	C50.9	Negative	NA	YES	2006	NO	YES	1	NA	13
TCGA.A2.A3XU.01	35	M0	N1mi	Stage IIB	6th	T2		Breast Cancer	Breast Invasive Ductal Carcinoma	1.5	2089	0	21.91	Recurred/Progressed				Negative		NOT HISPANIC OR LATINO		8/29/12	0.3244	60		1.1	1.66		Negative		NA			Infiltrating Ductal Carcinoma		No	No	C50.9	8500-03-01	C50.9		NA	YES	2006	NO	YES	3	0	12
TCGA.A2.A3XV.01	46	M0	N0	Stage IIA	7th	T2		Breast Cancer	Breast Invasive Ductal Carcinoma	1.7	344	0	32.72	DiseaseFree			3 Point Scale	Positive	<10%	NOT HISPANIC OR LATINO		8/24/12	0.1244	60		2.6	4.5		Positive		2			Infiltrating Ductal Carcinoma		No	No	C50.9	8500-03-01	C50.9	Equivocal	1	YES	2011	NO	YES	0	0	4
TCGA.A2.A3XW.01	42	M0	N1a	Stage IIB	7th	T2		Breast Cancer	Breast Invasive Ductal Carcinoma		1148	0	56.24	DiseaseFree			3 Point Scale	Positive	90-99%	NOT HISPANIC OR LATINO		8/15/12	0.0011	NA		1.31			Negative	<10%	NA			Infiltrating Ductal Carcinoma		No	No	C50.9	8500-03-01	C50.9	Negative	2	YES	2009	NO	YES	3	0	18
TCGA.A2.A3XX.01	49	M0	N0	Stage IIA	7th	T2		Breast Cancer	Breast Invasive Ductal Carcinoma		1143	0	NA					Negative		NOT HISPANIC OR LATINO		8/15/12	0.555	NA		1.25			Negative		1			Infiltrating Ductal Carcinoma		No	No	C50.9	8500-03-01	C50.9	Negative	NA	YES	2009	NO	YES	0	0	1
TCGA.A2.A3XY.01	49	M0	N1a	Stage IIB	7th	T2		Breast Cancer	Breast Invasive Ductal Carcinoma		703	0	35.22	Recurred/Progressed				Negative		NOT HISPANIC OR LATINO		8/14/12	0.1367	NA		1.13			Negative		NA			Infiltrating Ductal Carcinoma		No	No	C50.9	8500-03-01	C50.9	Negative	NA	YES	2010	NO	YES	3	NA	16
TCGA.A2.A3XZ.01	46	M0	N0	Stage I	6th	T1c		Breast Cancer	Breast Invasive Ductal Carcinoma		909	0	50.33	DiseaseFree				Negative		NOT HISPANIC OR LATINO		8/21/12	0.1157	NA		NA					3			Infiltrating Ductal Carcinoma		No	No	C50.9	8500-03-01	C50.9	Positive	NA	YES	2009	NO	YES	0	0	3
TCGA.A2.A3Y0.01	57	M0	N1a	Stage IIB	7th	T2		Breast Cancer	Breast Invasive Ductal Carcinoma		845	0	50.79	DiseaseFree			3 Point Scale	Positive	90-99%	NOT HISPANIC OR LATINO		8/24/12	0.4308	NA		NA					1			Infiltrating Ductal Carcinoma		No	No	C50.9	8500-03-01	C50.9	Negative	3	YES	2010	NO	YES	1	0	39
TCGA.A2.A4RW.01	49	M0	N3a	Stage IIIC	7th	T2		Breast Cancer	Breast Invasive Lobular Carcinoma		567	0	7.29	DiseaseFree			3 Point Scale	Positive	80-89%	NOT HISPANIC OR LATINO		2/27/13	0.3425	NA		NA					1			Infiltrating Lobular Carcinoma		No	No	C50.9	8520-03-01	C50.9	Negative	3	YES	2011	NO	YES	27	0	27
TCGA.A2.A4RX.01	67	M0	N0	Stage IIA	7th	T2		Breast Cancer	Metaplastic Breast Cancer		210	0	24.38	DiseaseFree			3 Point Scale	Positive	<10%	NOT HISPANIC OR LATINO		2/28/13	0.3733	NA		NA					1			Metaplastic Carcinoma		No	No	C50.9	8575-03-01	C50.9	Negative	1	YES	2012	NO	YES	0	0	3
TCGA.A2.A4RY.01	46	M0	N3a	Stage IIIC	7th	T3		Breast Cancer	Breast Invasive Lobular Carcinoma		149	0	21.29	DiseaseFree			3 Point Scale	Positive	90-99%	NOT HISPANIC OR LATINO		2/26/13	0.004	NA		NA					1			Infiltrating Lobular Carcinoma		No	No	C50.9	8520-03-01	C50.9	Negative	2	YES	2012	NO	YES	18	0	30
TCGA.A2.A4S0.01	77	M0	N0	Stage IIA	7th	T2		Breast Cancer	Breast Invasive Mixed Mucinous Carcinoma		159	0	23.19	DiseaseFree			3 Point Scale	Positive	90-99%	NOT HISPANIC OR LATINO		2/26/13	0.0001	NA		NA					1			Mucinous Carcinoma		No	No	C50.9	8480-03-01	C50.9	Negative	3	YES	2012	NO	YES	0	0	1
TCGA.A2.A4S1.01	66	M0	N0	Stage IIA	7th	T2		Breast Cancer	Metaplastic Breast Cancer		282	0	26.94	DiseaseFree			3 Point Scale	Positive	<10%	NOT HISPANIC OR LATINO		2/26/13	0.3185	NA		NA					NA			Metaplastic Carcinoma		No	No	C50.9	8575-03-01	C50.9	Negative	1	YES	2012	NO	YES	0	0	1
TCGA.A2.A4S2.01	62	M0	N2	Stage IIIA	7th	T3		Breast Cancer	Breast Invasive Lobular Carcinoma		112	0	21.12	DiseaseFree			3 Point Scale	Positive	90-99%	NOT HISPANIC OR LATINO		2/28/13	0.328	NA		NA					1			Infiltrating Lobular Carcinoma		No	No	C50.9	8524-03-01	C50.9	Negative	2	YES	2012	NO	YES	5	0	10
TCGA.A2.A4S3.01	59	M0	N1a	Stage IIB	7th	T2		Breast Cancer	Breast Invasive Ductal Carcinoma		147	0	21.88	DiseaseFree				Positive	90-99%	NOT HISPANIC OR LATINO		2/28/13	0.4494	NA		NA					NA			Infiltrating Ductal Carcinoma		No	No	C50.9	8500-03-01	C50.9	Negative	NA	YES	2012	NO	YES	2	0	15
TCGA.A7.A0CD.01	66	M0	N0	Stage I	6th	T1		Breast Cancer	Breast Invasive Ductal Carcinoma	4	157	0	38.27	DiseaseFree				Positive	90-99%	NOT HISPANIC OR LATINO		2010-05-10	0.5843	279		1.2	4.6	PathVysion HER-2 DNA Probe Kit	Negative		2			Infiltrating Ductal Carcinoma		No	Yes	C50.9	8500-03-01	C50.9	Equivocal	NA	YES	2009	NO		0	NA	2
TCGA.A7.A0CE.01	57	M0	N0 (i-)	Stage IIA		T2		Breast Cancer	Breast Invasive Ductal Carcinoma	2.9	129	0	35.28	DiseaseFree				Negative	<10%	NOT HISPANIC OR LATINO		2010-04-10	0.4998	389	Vysis AutoVysion System	1.1	3.2	PathVysion	Negative		2			Infiltrating Ductal Carcinoma		No	No	C50.9	8500-03-01	C50.9	Equivocal	NA	YES	2009	NO		0	0	1
TCGA.A7.A0CG.01	78	M0	N0 (i-)	Stage IIA		T2		Breast Cancer	Breast Mixed Ductal and Lobular Carcinoma		93	0	34.26	DiseaseFree				Positive	90-99%	NOT HISPANIC OR LATINO		2010-07-10	0.1221	NA		NA					1			Mixed Histology (please specify)	Mixed infiltrating lobular and grade 1 ductal carcinoma	No	No	C50.9	8522-03-01	C50.9	Negative	NA	YES	2010	NO		0	0	5
TCGA.A7.A0CH.01	79	M0	N0 (i-)	Stage IIA		T2		Breast Cancer	Breast Invasive Ductal Carcinoma		121	0	35.45	DiseaseFree						NOT HISPANIC OR LATINO		2010-04-10	0.0627	NA		NA					NA			Infiltrating Ductal Carcinoma		No	No	C50.9	8500-03-01	C50.9		NA	YES	2009	NO		0	0	2
TCGA.A7.A0CJ.01	57	M0	N0 (i-)	Stage IIA		T2		Breast Cancer	Breast Invasive Ductal Carcinoma		36	0	30.58	DiseaseFree				Positive	90-99%	NOT HISPANIC OR LATINO		2010-07-10	0.5648	NA		NA				<10%	1			Infiltrating Ductal Carcinoma		No	No	C50.9	8500-03-01	C50.9	Negative	NA	YES	2010	NO		0	0	1
TCGA.A7.A0D9.01	37	M0	N0 (i-)	Stage IIA		T2		Breast Cancer	Breast Invasive Ductal Carcinoma		173	0	37.42	DiseaseFree				Positive	90-99%	NOT HISPANIC OR LATINO		2010-04-10	0.1867	NA		NA					1			Infiltrating Ductal Carcinoma		No	No	C50.9	8500-03-01	C50.9	Negative	NA	YES	2009	NO		0	0	1
TCGA.A7.A0DA.01	62	M0	N0 (i-)	Stage IIA		T2		Breast Cancer	Breast Invasive Ductal Carcinoma		177	0	35.64	DiseaseFree				Negative		NOT HISPANIC OR LATINO		2001-10-11	0.7563	NA		NA					1			Infiltrating Ductal Carcinoma		No	No	C50.9	8500-03-01	C50.9	Negative	NA	YES	2009	NO		0	NA	1
TCGA.A7.A0DB.01	56	M0	N0 (i-)	Stage IIA		T2		Breast Cancer	Breast Invasive Ductal Carcinoma		167	0	33.08	DiseaseFree	FPPP			Positive	90-99%	NOT HISPANIC OR LATINO		2010-04-10	0.3296	NA		NA					1			Infiltrating Ductal Carcinoma		No	No	C50.9	8500-03-01	C50.9	Negative	NA	YES	2009	NO		0	0	4
TCGA.A7.A13D.01	46	M0	N0 (i-)	Stage IIA		T2		Breast Cancer	Breast Invasive Ductal Carcinoma	1.8	240	0	31.7	DiseaseFree	FPPP			Negative	<10%	NOT HISPANIC OR LATINO		2/23/11	0.7824	197		1.1	1.9	PathVysion HER-2 DNA Probe Kit	Negative		2			Infiltrating Ductal Carcinoma		No	No	C50.9	8500-03-01	C50.9	Equivocal	NA	YES	2010	NO		0	NA	4
TCGA.A7.A13E.01	62	MX	N1	Stage IIB		T2		Breast Cancer	Breast Invasive Ductal Carcinoma	3	220	0	18.27	Recurred/Progressed	FPPP			Positive	20-29%	NOT HISPANIC OR LATINO		2/28/11	0.6513	561		1.1	3.2	PathVysion HER-2 DNA Probe Kit	Negative		2			Infiltrating Ductal Carcinoma		No	No	C50.9	8500-03-01	C50.9	Equivocal	NA	YES	2010	NO		2	NA	12
TCGA.A7.A13F.01	44	M0	N1a	Stage IIIA		T3		Breast Cancer	Breast Invasive Ductal Carcinoma	2.8	121	0	25.13	DiseaseFree				Positive		NOT HISPANIC OR LATINO		2003-02-11	0.2607	403		1.1	3	PathVysion HER-2 DNA Probe Kit	Negative		2			Infiltrating Ductal Carcinoma		No	No	C50.9	8500-03-01	C50.9	Equivocal	NA	YES	2010	NO		3	NA	11
TCGA.A7.A13G.01	79	MX	N0	Stage IIA	7th	T2		Breast Cancer	Breast Invasive Ductal Carcinoma		69	0	19.25	Recurred/Progressed				Positive	90-99%	NOT HISPANIC OR LATINO		5/16/11	0.115	NA		NA					1			Infiltrating Ductal Carcinoma		No	Yes	C50.9	8500-03-01	C50.9	Negative	NA	YES	2010	NO	YES	0	NA	1
TCGA.A7.A13H.01	61	MX	N1a	Stage IIB	7th	T2		Breast Cancer	Breast Invasive Lobular Carcinoma	2.7	62	0	26.12	Recurred/Progressed				Positive	80-89%	NOT HISPANIC OR LATINO		6/22/12	0.1215	371		2.2	3.2	Pathvysion HER2 DNA Probe Kit	Negative		2			Infiltrating Lobular Carcinoma		No	No	C50.9	8520-03-01	C50.9	Equivocal	NA	YES	2010	NO	YES	2	2	12
TCGA.A7.A26E.01	71	MX	N1a	Stage IIIA	7th	T3		Breast Cancer	Breast Invasive Lobular Carcinoma		372	0	31.34	DiseaseFree	FPPP		3 Point Scale	Positive	90-99%	NOT HISPANIC OR LATINO		7/28/11	0.1074	NA		NA					1			Infiltrating Lobular Carcinoma		No	Yes	C50.9	8520-03-01	C50.9	Negative	NA	YES	2010	NO	YES	0	NA	16
TCGA.A7.A26F.01	55	M0	N0	Stage IA	7th	T1		Breast Cancer	Metaplastic Breast Cancer	1.8	173	0	24.24	DiseaseFree				Negative		NOT HISPANIC OR LATINO		2008-08-11	0.3177	330		1.1	1.9	PathVysion HER-2 DNA probe kit.	Negative		2			Other, specify		No	Yes	C50.9	8575-03-01	C50.9	Equivocal	NA	YES	2010	NO	YES	0	NA	1
TCGA.A7.A26G.01	50	M0	N0 (i+)	Stage IIA	7th	T2		Breast Cancer	Metaplastic Breast Cancer		161	0	23.72	DiseaseFree				Negative		NOT HISPANIC OR LATINO	Total Mastectomy	2008-10-11	0.249	NA		NA					NA			Other, specify		No	No	C50.9	8575-03-01	C50.9	Negative	NA	YES	2010	NO	YES	0	NA	2
TCGA.A7.A26H.01	72	M0	N1a	Stage IIA	7th	T1		Breast Cancer	Breast Invasive Ductal Carcinoma	2.2	79	0	10.22	Recurred/Progressed				Positive	90-99%	NOT HISPANIC OR LATINO	Bilateral Mastectomy	2008-04-11	0.2219	20		2.6	5.8	PathVysion Her-2 DNA	Positive		2			Infiltrating Ductal Carcinoma		No	Yes	C50.9	8500-03-01	C50.9	Equivocal	NA	YES	2011	NO	YES	0	1	5
TCGA.A7.A26I.01	65	M0	N0	Stage IIA	7th	T2		Breast Cancer	Breast Invasive Ductal Carcinoma	2	40	0	21.71	DiseaseFree				Negative		NOT HISPANIC OR LATINO		7/29/11	0.6589	229		1.1	2.2	Path Vysion HER-2 DNA probe kit	Negative		2			Infiltrating Ductal Carcinoma		No	Yes	C50.9	8500-03-01	C50.9	Equivocal	NA	YES	2011	NO	YES	0	NA	2
TCGA.A7.A26J.01	49	M0	N0	Stage IIA	7th	T2		Breast Cancer	Breast Invasive Ductal Carcinoma		54	0	20.6	DiseaseFree	FPPP		3 Point Scale	Positive	90-99%	NOT HISPANIC OR LATINO		7/28/11	0.3864	NA		NA					1			Infiltrating Ductal Carcinoma		No	No	C50.9	8500-03-01	C50.9	Negative	NA	YES	2011	NO	YES	0	NA	4
TCGA.A7.A2KD.01	53	MX	N2a	Stage IIIA	7th	T2		Breast Cancer	Breast Invasive Ductal Carcinoma		141	0	22.31	DiseaseFree			3 Point Scale	Positive	90-99%	NOT HISPANIC OR LATINO		2010-11-11	0.376	NA		NA					3			Infiltrating Ductal Carcinoma		No	Yes	C50.9	8500-03-01	C50.9	Positive	3	YES	2011	NO	YES	8	0	10
TCGA.A7.A3IY.01	71	M0	N0	Stage I	7th	T1c		Breast Cancer	Breast Invasive Mixed Mucinous Carcinoma		143	0	11.33	DiseaseFree				Positive	90-99%	NOT HISPANIC OR LATINO		3/19/12	0.0079	NA		NA					NA			Mucinous Carcinoma		No	No	C50.9	8480-03-01	C50.9	Negative	NA	YES	2011	NO	YES	0	NA	1
TCGA.A7.A3IZ.01	62	M0	N0 (i+)	Stage IIA	7th	T2		Breast Cancer	Breast Invasive Lobular Carcinoma	3	86	0	10.58	DiseaseFree				Positive	90-99%	NOT HISPANIC OR LATINO		2003-12-12	0.1728	569		1	3	PathVysion HER-2 DNA probe kit.	Negative		2			Infiltrating Lobular Carcinoma		No	No	C50.9	8520-03-01	C50.9	Equivocal	NA	YES	2011	NO	YES	NA	1	1
TCGA.A7.A3J0.01	62	M0	N0	Stage IIA	7th	T2		Breast Cancer	Breast Invasive Mixed Mucinous Carcinoma		78	0	10.28	DiseaseFree				Positive	90-99%	NOT HISPANIC OR LATINO		3/13/12	0.224	NA		NA					1			Mucinous Carcinoma		No	No	C50.9	8480-03-01	C50.9	Negative	NA	YES	2011	NO	YES	0	NA	2
TCGA.A7.A3J1.01	63	MX	N0	Stage IA	7th	T1c		Breast Cancer	Breast Invasive Lobular Carcinoma		49	0	11.27	DiseaseFree				Positive	90-99%	NOT HISPANIC OR LATINO		2003-12-12	0.2148	NA		NA					NA			Infiltrating Lobular Carcinoma		No	Yes	C50.9	8520-03-01	C50.9	Negative	NA	YES	2011	NO	YES	0	NA	1
TCGA.A7.A3RF.01	79	M0	N0	Stage IIA	7th	T2		Breast Cancer	Breast Invasive Mixed Mucinous Carcinoma		61	0	6.31	Recurred/Progressed				Positive	90-99%	NOT HISPANIC OR LATINO		2005-03-12	0.0023	NA		NA					NA			Mucinous Carcinoma		No	No	C50.9	8480-03-01	C50.9	Negative	NA	YES	2012	NO	YES	0	NA	2
TCGA.A7.A425.01	70	MX	N3a	Stage IIIC	7th	T3		Breast Cancer	Breast Invasive Lobular Carcinoma	2.5	198	0	14.55	Recurred/Progressed			3 Point Scale	Positive	90-99%	NOT HISPANIC OR LATINO		2011-05-12	0.1447	228		1.1	2.8	Pathvysion HER-2 DNA Probe Kit	Negative	30-39%	3			Infiltrating Lobular Carcinoma		No	No	C50.9	8520-03-01	C50.9	Indeterminate	3	YES	2012	NO	YES	12	NA	19
TCGA.A7.A426.01	50	MX	N3a	Stage IIIC	7th	T3		Breast Cancer	Breast Invasive Lobular Carcinoma		132	0	11.96	DiseaseFree			3 Point Scale	Positive	70-79%	NOT HISPANIC OR LATINO		2011-05-12	0.1708	NA		NA				<10%	NA			Infiltrating Lobular Carcinoma		No	Yes	C50.9	8520-03-01	C50.9	Negative	2	YES	2012	NO	YES	13	NA	20
TCGA.A7.A4SA.01	40	M0	N1a	Stage IIB	7th	T2		Breast Cancer	Breast Invasive Lobular Carcinoma		127	0	14.91	DiseaseFree			3 Point Scale	Positive	80-89%	NOT HISPANIC OR LATINO		2/19/13	0.3754	NA		NA					1			Infiltrating Lobular Carcinoma		No	No	C50.9	8520-03-01	C50.9	Negative	NA	YES	2012	NO	YES	1	0	10
TCGA.A7.A4SB.01	56	M0	N1mi	Stage IIIA	7th	T3		Breast Cancer	Breast Invasive Lobular Carcinoma		75	0	13.73	DiseaseFree			3 Point Scale	Positive	70-79%	NOT HISPANIC OR LATINO		2/20/13	0.5065	NA		NA					NA			Infiltrating Lobular Carcinoma		No	No	C50.9	8520-03-01	C50.9	Negative	NA	YES	2012	NO	YES	0	1	2
TCGA.A7.A4SC.01	62	MX	N0	Stage IIB	7th	T3		Breast Cancer	Breast Invasive Lobular Carcinoma	2.2	110	0	14.65	DiseaseFree				Positive	90-99%	NOT HISPANIC OR LATINO		2/20/13	NA	303		1.1	2.4	PathVysion HER-2 DNA Probe kit	Negative		3			Infiltrating Lobular Carcinoma		No	No	C50.9	8520-03-01	C50.9	Equivocal	NA	YES	2012	NO	YES	0	0	1
TCGA.A7.A4SD.01	52	M0	N0	Stage IIA	7th	T2		Breast Cancer	Breast Invasive Ductal Carcinoma	5	63	0	14.49	DiseaseFree				Negative		NOT HISPANIC OR LATINO		2/19/13	0.3712	20		1.3	6.4	PathVysion HER-2 DNA Probe Kit	Negative		2			Infiltrating Ductal Carcinoma		No	No	C50.9	8500-03-01	C50.9	Equivocal	NA	YES	2012	NO	YES	0	0	6
TCGA.A7.A4SE.01	54	M0	N0	Stage IIA	7th	T2		Breast Cancer	Breast Invasive Ductal Carcinoma		306	0	21.16	DiseaseFree				Negative		NOT HISPANIC OR LATINO		2/22/13	0.7743	NA		NA				<10%	1			Infiltrating Ductal Carcinoma		No	No	C50.9	8500-03-01	C50.9	Negative	NA	YES	2011	NO	YES	0	0	3
TCGA.A7.A4SF.01	54	M0	N0	Stage IIA	7th	T2		Breast Cancer	Breast Invasive Ductal Carcinoma		245	0	17.9	DiseaseFree			3 Point Scale	Positive	90-99%	NOT HISPANIC OR LATINO		2/25/13	0.596	NA		NA					3			Infiltrating Ductal Carcinoma		No	No	C50.9	8500-03-01	C50.9	Positive	NA	YES	2012	NO	YES	0	0	2
TCGA.A7.A56D.01	84	M0	N0	Stage IIA	7th	T2		Breast Cancer	Breast Invasive Ductal Carcinoma		140	0	14.72	DiseaseFree			3 Point Scale	Positive	90-99%	NOT HISPANIC OR LATINO		2004-01-13	0.4656	NA		NA					NA			Infiltrating Ductal Carcinoma		No	No	C50.9	8500-03-01	C50.9	Negative	3	YES	2012	NO	YES	0	0	8
TCGA.A7.A5ZV.01	62	M0	N0	Stage IIA	7th	T2		Breast Cancer	Breast Invasive Carcinoma, NOS	2.5	154	0	12.09	DiseaseFree				Negative		NOT HISPANIC OR LATINO		5/14/13	0.5955	40		1.5	3.8	PathVysion HER-2 DNA Probe Kit	Negative		2			Infiltrating Carcinoma NOS		No	No	C50.9	8010-03-01	C50.9	Equivocal	NA	YES	2012	NO	YES	0	NA	2
TCGA.A7.A5ZW.01	47	M0	N1a	Stage IIA	7th	T1c		Breast Cancer	Breast Invasive Ductal Carcinoma		77	0	10.71	DiseaseFree			3 Point Scale	Positive	90-99%	NOT HISPANIC OR LATINO		5/13/13	0.0489	NA		NA					1			Infiltrating Ductal Carcinoma		No	No	C50.9	8500-03-01	C50.9	Negative	NA	YES	2012	NO	YES	1	NA	1
TCGA.A7.A5ZX.01	48	M0	N3a	Stage IIIC	7th	T2		Breast Cancer	Breast Invasive Lobular Carcinoma		76	0	11.04	DiseaseFree			3 Point Scale	Positive		NOT HISPANIC OR LATINO	Bilateral skin sparing Mastectomy and Bilateral breast reconstruction with tissue expanders.	5/13/13	0.0684	NA		NA					NA			Infiltrating Lobular Carcinoma		No	Yes	C50.9	8520-03-01	C50.9	Negative	NA	YES	2012	NO	YES	21	NA	24
TCGA.A7.A6VV.01	51	M0	N0	Stage IIA	7th	T2		Breast Cancer	Breast Invasive Ductal Carcinoma		85	0	10.28	DiseaseFree				Negative		NOT HISPANIC OR LATINO		10/22/13	0.6645	NA		NA					NA			Infiltrating Ductal Carcinoma		No	No	C50.9	8500-03-01	C50.9	Negative	NA	YES	2013	NO	YES	0	NA	5
TCGA.A7.A6VW.01	48	M0	N0	Stage IIA	7th	T2		Breast Cancer	Breast Invasive Ductal Carcinoma		71	0	9.36	DiseaseFree				Negative		NOT HISPANIC OR LATINO		10/29/13	0.5937	NA		NA					NA			Infiltrating Ductal Carcinoma		No	No	C50.9	8500-03-01	C50.9	Negative	NA	YES	2013	NO	YES	0	NA	2
TCGA.A7.A6VX.01	68	M0	N0	Stage IIA	7th	T2	Immune Stain by GenPath	Breast Cancer	Breast Invasive Ductal Carcinoma		73	0	10.41	DiseaseFree				Positive	90-99%	NOT HISPANIC OR LATINO		10/29/13	0.6347	NA		NA					1			Infiltrating Ductal Carcinoma		No	No	C50.9	8500-03-01	C50.9	Negative	NA	YES	2013	NO	YES	0	NA	2
TCGA.A7.A6VY.01	48	M0	N1	Stage IIB	7th	T2		Breast Cancer	Breast Invasive Ductal Carcinoma		29	0	8.74	DiseaseFree				Negative		NOT HISPANIC OR LATINO		10/25/13	0.4614	NA		NA					NA			Infiltrating Ductal Carcinoma		No	No	C50.9	8500-03-01	C50.9	Negative	NA	YES	2013	NO	YES	2	NA	14
TCGA.A8.A06O.01	60	M0	N0	Stage I	6th	T1c		Breast Cancer	Breast Invasive Ductal Carcinoma		272	0	13.01	DiseaseFree				Positive			Surgical Resection	5/27/11	0.3914	NA		NA			Negative		1			Infiltrating Ductal Carcinoma		No	No	C50.9	8500-03-01	C50.9	Negative	NA	YES	2009	NO		NA	NA	NA
TCGA.A8.A06P.01	63	M0	N2a	Stage IIIA	6th	T1c		Breast Cancer	Breast Invasive Ductal Carcinoma		241	0	13.01	DiseaseFree				Positive			Surgical Resection	5/27/11	0.0945	NA		NA			Negative		NA			Infiltrating Ductal Carcinoma		No	No	C50.9	8500-03-01	C50.9	Negative	NA	YES	2009	NO		NA	NA	NA
TCGA.A8.A06Q.01	63	M0	N2	Stage IIIA	5th	T3		Breast Cancer	Breast Invasive Ductal Carcinoma		1184	0	1.02	DiseaseFree				Positive			Surgical Resection	5/27/11	0.6549	NA		NA			Negative		1			Infiltrating Ductal Carcinoma		No	No	C50.9	8500-03-01	C50.9	Negative	NA	YES	2007	NO		NA	NA	NA
TCGA.A8.A06R.01	69	M0	N1a	Stage IIB	5th	T2		Breast Cancer	Breast Invasive Ductal Carcinoma		1184	0	17.97	DiseaseFree				Positive			Surgical Resection	5/27/11	0.5927	NA		NA			Positive		2			Infiltrating Ductal Carcinoma		No	No	C50.9	8500-03-01	C50.9	Positive	NA	YES	2007	NO		NA	NA	NA
TCGA.A8.A06T.01	75	M0	N1a	Stage IIIA	6th	T3		Breast Cancer	Breast Invasive Ductal Carcinoma		941	0	53.02	DiseaseFree				Positive			Surgical Resection	5/27/11	0.7708	NA		NA			Positive		2			Infiltrating Ductal Carcinoma		No	Yes	C50.9	8500-03-01	C50.9	Positive	NA	YES	2007	NO		NA	NA	NA
TCGA.A8.A06U.01	80	M0	N1a	Stage IIB	6th	T2		Breast Cancer	Breast Invasive Ductal Carcinoma		759	0	NA					Positive			Surgical Resection	5/27/11	0.6192	NA		NA			Positive		2			Infiltrating Ductal Carcinoma		No	Yes	C50.9	8500-03-01	C50.9	Positive	NA	YES	2008	NO		NA	NA	NA
TCGA.A8.A06X.01	77	M0	N0	Stage IIB	6th	T3		Breast Cancer	Breast Invasive Ductal Carcinoma		1276	0	NA					Positive			Surgical Resection	5/27/11	0.6033	NA		NA			Positive		3			Infiltrating Ductal Carcinoma		No	No	C50.9	8500-03-01	C50.9	Positive	NA	YES	2006	NO		NA	NA	NA
TCGA.A8.A06Y.01	66	M0	N0	Stage IIA	6th	T2		Breast Cancer	Breast Invasive Ductal Carcinoma		667	0	25.99	Recurred/Progressed				Positive			Surgical Resection	5/27/11	0.3042	NA		NA			Negative		1			Infiltrating Ductal Carcinoma		No	No	C50.9	8500-03-01	C50.9	Negative	NA	YES	2008	NO		NA	NA	NA
TCGA.A8.A06Z.01	84	M0	N0	Stage IIB	6th	T3		Breast Cancer	Breast Invasive Ductal Carcinoma		1003	0	1.02	DiseaseFree				Positive			Surgical Resection	5/27/11	0.7074	NA		NA			Negative		1			Infiltrating Ductal Carcinoma		No	No	C50.9	8500-03-01	C50.9	Negative	NA	YES	2007	NO		NA	NA	NA
TCGA.A8.A075.01	42	M0	N1a	Stage IIB	6th	T2		Breast Cancer	Breast Invasive Ductal Carcinoma		394	0	17.02	DiseaseFree				Positive			Surgical Resection	5/27/11	0.5033	NA		NA			Positive		2			Infiltrating Ductal Carcinoma		No	No	C50.9	8500-03-01	C50.9	Positive	NA	YES	2009	NO		NA	NA	NA
TCGA.A8.A076.01	66	M0	N0	Stage IIA	5th	T2		Breast Cancer	Breast Invasive Ductal Carcinoma		1518	0	53.94	DiseaseFree				Positive			Surgical Resection	5/27/11	0.5527	NA		NA			Positive		3			Infiltrating Ductal Carcinoma		No	No	C50.9	8500-03-01	C50.9	Positive	NA	YES	2006	NO		NA	NA	NA
TCGA.A8.A079.01	69	M0	N3	Stage IIIB	5th	T4b		Breast Cancer	Breast Invasive Ductal Carcinoma		1033	0	9	DiseaseFree				Positive			Surgical Resection	5/27/11	0.3639	NA		NA			Negative		1			Infiltrating Ductal Carcinoma		No	No	C50.9	8500-03-01	C50.9	Negative	NA	YES	2007	NO		NA	NA	NA
TCGA.A8.A07B.01	69	M0	N0	Stage IIA	6th	T2		Breast Cancer	Breast Invasive Ductal Carcinoma		880	0	42.97	DiseaseFree				Positive			Surgical Resection	5/27/11	0.3844	NA		NA			Positive		3			Infiltrating Ductal Carcinoma		No	No	C50.9	8500-03-01	C50.9	Positive	NA	YES	2007	NO		NA	NA	NA
TCGA.A8.A07C.01	57	M0	N0	Stage IIA	6th	T2		Breast Cancer	Breast Invasive Ductal Carcinoma		637	0	33.97	DiseaseFree				Negative			Surgical Resection	5/27/11	NA	NA		NA			Negative		1			Infiltrating Ductal Carcinoma		No	No	C50.9	8500-03-01	C50.9	Negative	NA	YES	2008	NO		NA	NA	NA
TCGA.A8.A07E.01	81	MX	N3a	Stage X	6th	T4b		Breast Cancer	Breast Invasive Ductal Carcinoma		545	0	19.97	DiseaseFree				Positive			Surgical Resection	5/27/11	0.2136	NA		NA			Negative		1			Infiltrating Ductal Carcinoma		No	Yes	C50.9	8500-03-01	C50.9	Negative	NA	YES	2008	NO		NA	NA	NA
TCGA.A8.A07F.01	65	M0	N1a	Stage IIB	6th	T2		Breast Cancer	Breast Invasive Ductal Carcinoma		453	0	18.96	DiseaseFree				Positive			Surgical Resection	5/27/11	0.6103	NA		NA			Negative		1			Infiltrating Ductal Carcinoma		No	No	C50.9	8500-03-01	C50.9	Negative	NA	YES	2009	NO		NA	NA	NA
TCGA.A8.A07G.01	65	M0	N1a	Stage IIA	6th	T1c		Breast Cancer	Breast Invasive Ductal Carcinoma		453	0	18.96	DiseaseFree				Positive			Surgical Resection	5/27/11	0.2875	NA		NA			Negative		1			Infiltrating Ductal Carcinoma		No	No	C50.9	8500-03-01	C50.9	Negative	NA	YES	2009	NO		NA	NA	NA
TCGA.A8.A07I.01	69	M0	N2a	Stage IIIA	6th	T2		Breast Cancer	Breast Invasive Ductal Carcinoma		302	0	13.99	DiseaseFree				Positive			Surgical Resection	5/27/11	0.2446	NA		NA			Positive		3			Infiltrating Ductal Carcinoma		No	No	C50.9	8500-03-01	C50.9	Positive	NA	YES	2009	NO		NA	NA	NA
TCGA.A8.A07J.01	35	M0	N1a	Stage IIB	6th	T2		Breast Cancer	Breast Invasive Ductal Carcinoma		241	0	11.99	DiseaseFree				Positive			Surgical Resection	5/27/11	0.1612	NA		NA			Negative		1			Infiltrating Ductal Carcinoma		No	No	C50.9	8500-03-01	C50.9	Negative	NA	YES	2009	NO		NA	NA	NA
TCGA.A8.A07L.01	58	M0	N1a	Stage IIIA	6th	T3		Breast Cancer	Breast Invasive Ductal Carcinoma		394	0	32.03	DiseaseFree				Positive			Surgical Resection	5/27/11	0.4588	NA		NA			Negative		0			Infiltrating Ductal Carcinoma		No	No	C50.9	8500-03-01	C50.9	Negative	NA	YES	2009	NO		NA	NA	NA
TCGA.A8.A07O.01	51	M0	N0	Stage IIA	6th	T2		Breast Cancer	Breast Invasive Ductal Carcinoma		180	0	9.99	DiseaseFree				Negative			Surgical Resection	5/27/11	0.3136	NA		NA			Negative		1			Infiltrating Ductal Carcinoma		No	No	C50.9	8500-03-01	C50.9	Negative	NA	YES	2009	NO		NA	NA	NA
TCGA.A8.A07P.01	68	M0	N1	Stage IIB	6th	T2		Breast Cancer	Breast Invasive Ductal Carcinoma		210	0	10.97	DiseaseFree				Positive			Surgical Resection	5/27/11	0.283	NA		NA			Positive		2			Infiltrating Ductal Carcinoma		No	No	C50.9	8500-03-01	C50.9	Positive	NA	YES	2009	NO		NA	NA	NA
TCGA.A8.A07R.01	80	M0	N3a	Stage IIIC	6th	T2		Breast Cancer	Breast Invasive Ductal Carcinoma		149	0	8.97	DiseaseFree				Negative			Surgical Resection	5/27/11	0.7041	NA		NA					2			Infiltrating Ductal Carcinoma		No	No	C50.9	8500-03-01	C50.9	Positive	NA	YES	2009	NO		NA	NA	NA
TCGA.A8.A07S.01	73	M0	N0	Stage IIA	6th	T2		Breast Cancer	Breast Mixed Ductal and Lobular Carcinoma		119	0	7.98	DiseaseFree				Positive			Surgical Resection	5/27/11	0.1065	NA		NA			Negative		NA			Mixed Histology (please specify)	lobular/ductal	No	No	C50.9	8522-03-01	C50.9	Negative	NA	YES	2009	NO		NA	NA	NA
TCGA.A8.A07U.01	66	M0	N2a	Stage IIIA	6th	T2		Breast Cancer	Breast Invasive Ductal Carcinoma		210	0	24.97	DiseaseFree				Negative			Surgical Resection	5/27/11	0.0901	NA		NA			Negative		NA			Infiltrating Ductal Carcinoma		No	No	C50.9	8500-03-01	C50.9	Negative	NA	YES	2009	NO		NA	NA	NA
TCGA.A8.A07W.01	76	M1	NX	Stage IV	6th	T2		Breast Cancer	Breast Invasive Ductal Carcinoma		180	0	9.99	DiseaseFree				Positive			Surgical Resection	5/25/11	0.4787	NA		NA			Negative		NA			Infiltrating Ductal Carcinoma		No	No	C50.9	8500-03-01	C50.9	Negative	NA	YES	2009	NO		NA	NA	NA
TCGA.A8.A07Z.01	85	M0	N0	Stage IIA	6th	T2		Breast Cancer	Breast Invasive Ductal Carcinoma		698	0	45.04	DiseaseFree				Positive			Surgical Resection	5/27/11	0.8203	NA		NA			Negative		NA			Infiltrating Ductal Carcinoma		No	No	C50.9	8500-03-01	C50.9	Negative	NA	YES	2008	NO		NA	NA	NA
TCGA.A8.A082.01	58	M0	N1a	Stage IIB	6th	T2		Breast Cancer	Breast Invasive Ductal Carcinoma		606	0	18.04	DiseaseFree				Positive			Surgical Resection	5/27/11	0.1231	NA		NA			Negative		1			Infiltrating Ductal Carcinoma		No	No	C50.9	8500-03-01	C50.9	Negative	NA	YES	2008	NO		NA	NA	NA
TCGA.A8.A084.01	81	M0	N1a	Stage IIB	5th	T2		Breast Cancer	Breast Invasive Ductal Carcinoma		1033	0	15.05	DiseaseFree				Positive			Surgical resection	5/27/11	0.4237	NA		NA			Negative		1			Infiltrating Ductal Carcinoma		Yes	Yes	C50.9	8500-03-01	C50.9	Negative	NA	YES	2007	NO		NA	NA	NA
TCGA.A8.A085.01	44	M0	N1a	Stage IIB	6th	T2		Breast Cancer	Breast Invasive Ductal Carcinoma		788	0	36.93	DiseaseFree				Positive			Surgical Resection	5/27/11	0.2398	NA		NA			Negative		1			Infiltrating Ductal Carcinoma		No	No	C50.9	8500-03-01	C50.9	Negative	NA	YES	2008	NO		NA	NA	NA
TCGA.A8.A086.01	59	M0	N1a	Stage IIA	6th	T1c		Breast Cancer	Breast Invasive Ductal Carcinoma		272	0	13.01	DiseaseFree				Positive			Surgical Resection	5/27/11	0.2758	NA		NA			Negative		0			Infiltrating Ductal Carcinoma		No	No	C50.9	8500-03-01	C50.9	Negative	NA	YES	2009	NO		NA	NA	NA
TCGA.A8.A08A.01	89	M0	N0	Stage I	5th	T1c		Breast Cancer	Breast Invasive Ductal Carcinoma		1033	0	0.99	DiseaseFree				Positive			Surgical Resection	5/27/11	0.0864	NA		NA			Negative		1			Infiltrating Ductal Carcinoma		No	No	C50.9	8500-03-01	C50.9	Negative	NA	YES	2007	NO		NA	NA	NA
TCGA.A8.A08B.01	52	M0	N0	Stage IIA	6th	T2		Breast Cancer	Breast Invasive Ductal Carcinoma		759	0	37.98	DiseaseFree				Positive			Surgical Resection	5/27/11	0.3997	NA		NA			Positive		3			Infiltrating Ductal Carcinoma		No	No	C50.9	8500-03-01	C50.9	Positive	NA	YES	2008	NO		NA	NA	NA
TCGA.A8.A08C.01	65	M0	N0	Stage IIA	6th	T2		Breast Cancer	Breast Invasive Ductal Carcinoma		484	0	28.94	DiseaseFree				Positive			Surgical Resection	5/27/11	0.6502	NA		NA			Positive		2			Infiltrating Ductal Carcinoma		No	No	C50.9	8500-03-01	C50.9	Positive	NA	YES	2008	NO		NA	NA	NA
TCGA.A8.A08F.01	59	M0	N3a	Stage IIIC	6th	T2		Breast Cancer	Breast Invasive Ductal Carcinoma		637	0	32.98	DiseaseFree				Positive			Surgical Resection	5/27/11	0.6614	NA		NA			Negative		1			Infiltrating Ductal Carcinoma		Yes	Yes	C50.9	8500-03-01	C50.9	Negative	NA	YES	2008	NO		NA	NA	NA
TCGA.A8.A08G.01	41	M0	N0	Stage IIA	6th	T2		Breast Cancer	Breast Invasive Ductal Carcinoma		422	0	19.94	DiseaseFree				Positive			Surgical Resection	5/27/11	0.5338	NA		NA			Positive		3			Infiltrating Ductal Carcinoma		No	No	C50.9	8500-03-01	C50.9	Positive	NA	YES	2009	NO		NA	NA	NA
TCGA.A8.A08I.01	53	M0	N0	Stage IIA	6th	T2		Breast Cancer	Breast Invasive Ductal Carcinoma		241	0	11.99	DiseaseFree				Positive			Surgical Resection	5/27/11	0.6372	NA		NA			Negative		1			Infiltrating Ductal Carcinoma		No	No	C50.9	8500-03-01	C50.9	Negative	NA	YES	2009	NO		NA	NA	NA
TCGA.A8.A08J.01	52	M1	N3	Stage IV	6th	T4b		Breast Cancer	Paget Disease of the Nipple		1733	0	NA					Positive			Surgical Resection	5/27/11	0.4491	NA		NA			Negative		1			Infiltrating Ductal Carcinoma		No	No	C50.9	8541-03-01	C50.9	Negative	NA	YES	2005	NO		NA	NA	NA
TCGA.A8.A08L.01	89	M0	N2a	Stage IIIA	6th	T3		Breast Cancer	Breast Invasive Ductal Carcinoma		698	0	NA					Positive			Surgical Resection	5/27/11	0.5383	NA		NA			Negative		1			Infiltrating Ductal Carcinoma		No	No	C50.9	8500-03-01	C50.9	Negative	NA	YES	2008	NO		NA	NA	NA
TCGA.A8.A08O.01	45	M1	N3a	Stage IV	6th	T2		Breast Cancer	Breast Invasive Ductal Carcinoma		819	0	25.03	Recurred/Progressed				Positive			Surgical Resection	5/27/11	0.6432	NA		NA			Negative		1			Infiltrating Ductal Carcinoma		No	No	C50.9	8500-03-01	C50.9	Negative	NA	YES	2008	NO		NA	NA	NA
TCGA.A8.A08P.01	70	M0	N2a	Stage IIIA	6th	T2		Breast Cancer	Breast Invasive Ductal Carcinoma		819	0	30.98	DiseaseFree				Positive			Surgical Resection	5/27/11	0.5434	NA		NA			Positive		3			Infiltrating Ductal Carcinoma		No	No	C50.9	8500-03-01	C50.9	Positive	NA	YES	2008	NO		NA	NA	NA
TCGA.A8.A08R.01	52	M0	N1a	Stage IIB	6th	T2		Breast Cancer	Breast Invasive Ductal Carcinoma		728	0	0.99	DiseaseFree				Negative			Surgical Resection	5/27/11	0.5152	NA		NA			Negative		1			Infiltrating Ductal Carcinoma		No	No	C50.9	8500-03-01	C50.9	Negative	NA	YES	2008	NO		NA	NA	NA
TCGA.A8.A08S.01	71	M0	N1	Stage IIA	6th	T1c		Breast Cancer	Breast Invasive Ductal Carcinoma		637	0	32.98	DiseaseFree				Positive			Surgical resection	5/27/11	0.4019	NA		NA			Positive		3			Infiltrating Ductal Carcinoma		Yes	Yes	C50.9	8500-03-01	C50.9	Positive	NA	YES	2008	NO		NA	NA	NA
TCGA.A8.A08T.01	64	M1	N1a	Stage IV	6th	T2		Breast Cancer	Breast Invasive Ductal Carcinoma		2767	0	84	Recurred/Progressed				Positive			Surgical Resection	5/27/11	0.2105	NA		NA			Positive		2			Infiltrating Ductal Carcinoma		No	No	C50.9	8500-03-01	C50.9	Positive	NA	YES	2002	NO		NA	NA	NA
TCGA.A8.A08X.01	43	M0	N3a	Stage IIIC	6th	T4d		Breast Cancer	Breast Invasive Ductal Carcinoma		941	0	12.02	Recurred/Progressed				Negative			Surgical Resection	5/27/11	0.3454	NA		NA			Positive		3			Infiltrating Ductal Carcinoma		No	No	C50.9	8500-03-01	C50.9	Positive	NA	YES	2007	NO		NA	NA	NA
TCGA.A8.A08Z.01	76	M0	N3a		6th	T4b		Breast Cancer	Breast Invasive Ductal Carcinoma		2036	0	39.98	DiseaseFree				Positive			Surgical Resection	5/27/11	0.1054	NA		NA			Negative		1			Infiltrating Ductal Carcinoma		No	No	C50.9	8500-03-01	C50.9	Negative	NA	YES	2004	NO		NA	NA	NA
TCGA.A8.A091.01	61	M0	N0	Stage IIA	6th	T2		Breast Cancer	Breast Invasive Ductal Carcinoma		637	0	7.98	Recurred/Progressed				Positive			Surgical Resection	5/27/11	0.3068	NA		NA			Negative		1			Infiltrating Ductal Carcinoma		No	Yes	C50.9	8500-03-01	C50.9	Negative	NA	YES	2008	NO		NA	NA	NA
TCGA.A8.A092.01	48	M0	N2a	Stage IIIA	6th	T2		Breast Cancer	Breast Invasive Ductal Carcinoma		575	0	30.95	DiseaseFree				Positive			Surgical Resection	5/27/11	0.5728	NA		NA			Negative		1			Infiltrating Ductal Carcinoma		No	No	C50.9	8500-03-01	C50.9	Negative	NA	YES	2008	NO		NA	NA	NA
TCGA.A8.A093.01	61	M0	N0	Stage IIA	6th	T2		Breast Cancer	Breast Invasive Ductal Carcinoma		422	0	17.94	DiseaseFree				Positive			Surgical resection	5/27/11	0.4219	NA		NA			Negative		1			Infiltrating Ductal Carcinoma		No	Yes	C50.9	8500-03-01	C50.9	Negative	NA	YES	2009	NO		NA	NA	NA
TCGA.A8.A095.01	45	M0	N0	Stage I	6th	T1c		Breast Cancer	Breast Invasive Ductal Carcinoma		1153	0	41.95	DiseaseFree				Positive			Surgical Resection	5/27/11	0.0741	NA		NA			Negative		1			Infiltrating Ductal Carcinoma		No	No	C50.9	8500-03-01	C50.9	Negative	NA	YES	2007	NO		NA	NA	NA
TCGA.A8.A097.01	65	M0	N1	Stage IIB	6th	T2		Breast Cancer	Breast Invasive Ductal Carcinoma		241	0	11.99	DiseaseFree				Positive			Surgical Resection	5/27/11	0.3867	NA		NA			Positive		2			Infiltrating Ductal Carcinoma		No	No	C50.9	8500-03-01	C50.9	Positive	NA	YES	2009	NO		NA	NA	NA
TCGA.A8.A099.01	76	MX	N3a	Stage X	6th	T4b		Breast Cancer	Breast Invasive Ductal Carcinoma		180	0	9.99	DiseaseFree				Positive			Surgical Resection	5/27/11	0.1923	NA		NA			Positive		3			Infiltrating Ductal Carcinoma		No	No	C50.9	8500-03-01	C50.9	Positive	NA	YES	2009	NO		NA	NA	NA
TCGA.A8.A09A.01	40	M0	NX	Stage X	6th	T2		Breast Cancer	Breast Invasive Ductal Carcinoma		180	0	9.99	DiseaseFree				Positive			Surgical Resection	5/27/11	0.426	NA		NA			Negative		1			Infiltrating Ductal Carcinoma		No	No	C50.9	8500-03-01	C50.9	Negative	NA	YES	2009	NO		NA	NA	NA
TCGA.A8.A09B.01	58	M0	N1a	Stage IIIB	6th	T4b		Breast Cancer	Breast Invasive Ductal Carcinoma		210	0	11.99	DiseaseFree				Positive			Surgical Resection	5/27/11	0.5104	NA		NA			Negative		NA			Infiltrating Ductal Carcinoma		No	No	C50.9	8500-03-01	C50.9	Negative	NA	YES	2009	NO		NA	NA	NA
TCGA.A8.A09C.01	69	MX	N0	Stage X	6th	T2		Breast Cancer	Breast Invasive Ductal Carcinoma		180	0	1.02	DiseaseFree				Positive			Surgical resection	5/27/11	0.4981	NA		NA			Negative		0			Infiltrating Ductal Carcinoma		No	Yes	C50.9	8500-03-01	C50.9	Negative	NA	YES	2009	NO		NA	NA	NA
TCGA.A8.A09D.01	47	M0	N1	Stage IIB	5th	T2		Breast Cancer	Breast Invasive Ductal Carcinoma		1033	0	50	DiseaseFree				Positive			Surgical Resection	5/27/11	0.2338	NA		NA			Negative		1			Infiltrating Ductal Carcinoma		No	No	C50.9	8500-03-01	C50.9	Negative	NA	YES	2007	NO		NA	NA	NA
TCGA.A8.A09E.01	73	M0	N1a	Stage IIIB	6th	T4b		Breast Cancer	Breast Invasive Ductal Carcinoma		819	0	49.01	DiseaseFree				Positive			Surgical resection	5/27/11	0.5448	NA		NA			Positive		2			Infiltrating Ductal Carcinoma		Yes	Yes	C50.9	8500-03-01	C50.9	Positive	NA	YES	2008	NO		NA	NA	NA
TCGA.A8.A09I.01	84	M0	N0	Stage IIA	6th	T2		Breast Cancer	Breast Invasive Ductal Carcinoma		698	0	45.04	DiseaseFree				Positive			Surgical Resection	5/27/11	0.3571	NA		NA			Positive		3			Infiltrating Ductal Carcinoma		No	Yes	C50.9	8500-03-01	C50.9	Positive	NA	YES	2008	NO		NA	NA	NA
TCGA.A8.A09K.01	68	M0	N1	Stage IIA	6th	T1c		Breast Cancer	Breast Invasive Ductal Carcinoma		788	0	29.96	DiseaseFree				Positive			Surgical resection	5/27/11	0.5029	NA		NA			Negative		0			Infiltrating Ductal Carcinoma		Yes	Yes	C50.9	8500-03-01	C50.9	Negative	NA	YES	2008	NO		NA	NA	NA
TCGA.A8.A09M.01	75	M0	N3a	Stage IIIC	6th	T2		Breast Cancer	Breast Invasive Ductal Carcinoma		333	0	33.05	DiseaseFree				Positive			Surgical Resection	5/27/11	0.4565	NA		NA			Negative		1			Infiltrating Ductal Carcinoma		No	No	C50.9	8500-03-01	C50.9	Negative	NA	YES	2009	NO		NA	NA	NA
TCGA.A8.A09N.01	57	M0	N3a	Stage IIIC	6th	T2		Breast Cancer	Breast Invasive Ductal Carcinoma		1276	0	1.02	DiseaseFree				Positive			Surgical Resection	5/27/11	0.6977	NA		NA			Positive		3			Infiltrating Ductal Carcinoma		No	No	C50.9	8500-03-01	C50.9	Positive	NA	YES	2006	NO		NA	NA	NA
TCGA.A8.A09Q.01	83	M0	N2a	Stage IIIB	6th	T4b		Breast Cancer	Breast Invasive Ductal Carcinoma		637	0	25	DiseaseFree				Positive			Surgical Resection	5/27/11	0.5959	NA		NA			Negative		NA			Infiltrating Ductal Carcinoma		No	No	C50.9	8500-03-01	C50.9	Negative	NA	YES	2008	NO		NA	NA	NA
TCGA.A8.A09R.01	82	M0	N1	Stage IIB	6th	T2		Breast Cancer	Breast Invasive Ductal Carcinoma		149	0	8.97	DiseaseFree				Positive			Surgical Resection	5/27/11	0.4749	NA		NA			Negative		1			Infiltrating Ductal Carcinoma		No	No	C50.9	8500-03-01	C50.9	Negative	NA	YES	2009	NO		NA	NA	NA
TCGA.A8.A09T.01	68	MX	N0		6th	T1c		Breast Cancer	Breast Invasive Lobular Carcinoma		394	0	19.02	DiseaseFree				Positive			Surgical Resection	5/27/11	0.093	NA		NA			Negative		NA			Infiltrating Lobular Carcinoma		No	No	C50.9	8520-03-01	C50.9	Negative	NA	YES	2009	NO		NA	NA	NA
TCGA.A8.A09V.01	51	M0	N0	Stage IIA	6th	T2		Breast Cancer	Breast Invasive Lobular Carcinoma		333	0	15.01	DiseaseFree				Positive			Surgical Resection	5/27/11	0.0703	NA		NA			Negative		0			Infiltrating Lobular Carcinoma		No	No	C50.9	8520-03-01	C50.9	Negative	NA	YES	2009	NO		NA	NA	NA
TCGA.A8.A09W.01	70	M0	N3	Stage IIIB	5th	T2		Breast Cancer	Breast Invasive Lobular Carcinoma		1033	0	0.99	DiseaseFree				Positive			Surgical Resection	5/27/11	0.3816	NA		NA			Negative		0			Infiltrating Lobular Carcinoma		No	No	C50.9	8520-03-01	C50.9	Negative	NA	YES	2007	NO		NA	NA	NA
TCGA.A8.A09X.01	62	M0	N3a	Stage IIIC	6th	T2		Breast Cancer	Breast Invasive Lobular Carcinoma		302	0	NA					Negative			Surgical Resection	5/27/11	0.1791	NA		NA			Negative		1			Infiltrating Lobular Carcinoma		No	No	C50.9	8520-03-01	C50.9	Negative	NA	YES	2009	NO		NA	NA	NA
TCGA.A8.A0A1.01	84	M0	N0	Stage IIA	6th	T2		Breast Cancer	Breast Invasive Lobular Carcinoma		241	0	11.99	DiseaseFree				Positive			Surgical Resection	5/27/11	0.117	NA		NA			Negative		NA			Infiltrating Lobular Carcinoma		No	No	C50.9	8520-03-01	C50.9	Negative	NA	YES	2009	NO		NA	NA	NA
TCGA.A8.A0A2.01	66	M0	N0	Stage IIA	6th	T2		Breast Cancer	Breast Invasive Lobular Carcinoma		394	0	19.02	DiseaseFree				Positive			Surgical Resection	5/27/11	0.3321	NA		NA			Negative		0			Infiltrating Lobular Carcinoma		No	No	C50.9	8520-03-01	C50.9	Negative	NA	YES	2009	NO		NA	NA	NA
TCGA.A8.A0A4.01	73	M0	N0	Stage IIA	6th	T2		Breast Cancer	Breast Invasive Lobular Carcinoma		272	0	13.01	DiseaseFree				Positive			Surgical Resection	5/27/11	0.2609	NA		NA			Negative		NA			Infiltrating Lobular Carcinoma		No	No	C50.9	8520-03-01	C50.9	Negative	NA	YES	2009	NO		NA	NA	NA
TCGA.A8.A0A6.01	64	M0	N3a	Stage IIIC	6th	T2		Breast Cancer	Breast Invasive Lobular Carcinoma		394	0	21.02	DiseaseFree				Positive			surgical resection	5/27/11	0.1429	NA		NA			Negative		1			Infiltrating Lobular Carcinoma		No	No	C50.9	8520-03-01	C50.9	Negative	NA	YES	2009	NO		NA	NA	NA
TCGA.A8.A0A7.01	57	M0	N1a	Stage IIB	6th	T2		Breast Cancer	Breast Invasive Lobular Carcinoma		302	0	0.99	DiseaseFree				Negative			Surgical Resection	5/27/11	0.0491	NA		NA			Positive		3			Infiltrating Lobular Carcinoma		No	No	C50.9	8520-03-01	C50.9	Positive	NA	YES	2009	NO		NA	NA	NA
TCGA.A8.A0A9.01	80	M0	N0	Stage IIA	6th	T2		Breast Cancer	Breast Invasive Ductal Carcinoma		272	0	27	DiseaseFree				Positive			Surgical Resection	5/27/11	0.4832	NA		NA			Negative		NA			Infiltrating Ductal Carcinoma		No	No	C50.9	8500-03-01	C50.9	Negative	NA	YES	2009	NO		NA	NA	NA
TCGA.A8.A0AB.01	54	M0	N0	Stage IIA	6th	T2		Breast Cancer	Breast Invasive Lobular Carcinoma		394	0	17.02	DiseaseFree				Positive			Surgical Resection	5/27/11	0.2947	NA		NA			Positive		2			Infiltrating Lobular Carcinoma		No	No	C50.9	8520-03-01	C50.9	Positive	NA	YES	2009	NO		NA	NA	NA
TCGA.A8.A0AD.01	83	M0	N0	Stage I	6th	T1c		Breast Cancer	Breast Mixed Ductal and Lobular Carcinoma		1033	0	38.01	DiseaseFree				Positive			Surgical Resection	5/27/11	0.1633	NA		NA			Negative		1			Mixed Histology (please specify)	lobular/ductal	No	No	C50.9	8522-03-01	C50.9	Negative	NA	YES	2007	NO		NA	NA	NA
TCGA.AC.A23C.01	62	MX	N1	Stage IIB	7th	T2		Breast Cancer	Breast Invasive Ductal Carcinoma		198	0	19.22	DiseaseFree				Positive	90-99%			7/14/11	0.1676	NA		NA			Positive		NA			Infiltrating Ductal Carcinoma		No	No	C50.9	8500-03-01	C50.9	Positive	NA	YES	2010	NO	YES	1	NA	1
TCGA.AC.A23E.01	50	MX	N1	Stage IIB	7th	T2		Breast Cancer	Breast Invasive Ductal Carcinoma		158	0	22.93	DiseaseFree				Positive	30-39%			7/18/11	0.1121	NA		NA					NA			Infiltrating Ductal Carcinoma		No	No	C50.9	8500-03-01	C50.9		NA	YES	2010	NO	YES	1	NA	2
TCGA.AC.A23G.01	76	MX	N1	Stage IIA	6th	T1c		Breast Cancer	Breast Invasive Lobular Carcinoma		1590	0	73.85	DiseaseFree				Positive	90-99%		Right Total Mastectomy and Sentinel Node Biopsy	7/14/11	0.0984	NA		NA			Positive		NA			Infiltrating Lobular Carcinoma		No	No	C50.9	8520-03-01	C50.9	Positive	NA	YES	2006	NO	YES	2	NA	8
TCGA.AC.A23H.01	90	M0	NX	Stage IIA	7th	T2		Breast Cancer	Breast Invasive Ductal Carcinoma		478	0	NA					Positive	10-19%	NOT HISPANIC OR LATINO		7/13/11	0.2724	NA		NA			Positive		NA			Infiltrating Ductal Carcinoma		No	No	C50.9	8500-03-01	C50.9	Positive	NA	YES	2009	NO	NO	NA	NA	NA
TCGA.AC.A2B8.01	84	M0	N0 (i-)	Stage IIB	7th	T3		Breast Cancer	Breast Invasive Lobular Carcinoma		101	0	21.48	Recurred/Progressed				Positive	90-99%	NOT HISPANIC OR LATINO		2009-12-11	0.1088	NA		NA			Negative		NA			Infiltrating Lobular Carcinoma		No	No	C50.9	8520-03-01	C50.9	Negative	NA	YES	2011	NO	YES	0	0	1
TCGA.AC.A2BK.01	78	MX	N2a	Stage IIIA	6th	T2		Breast Cancer	Breast Invasive Ductal Carcinoma		1717	0	73	DiseaseFree				Negative				9/16/11	0.5065	NA		NA					NA			Infiltrating Ductal Carcinoma		No	No	C50.9	8500-03-01	C50.9	Negative	NA	YES	2006	NO	YES	6	NA	23
TCGA.AC.A2BM.01	41	MX	N1a	Stage IIB	6th	T2		Breast Cancer	Breast Invasive Ductal Carcinoma		2164	0	99.28	DiseaseFree				Positive	60-69%			2009-12-11	0.3919	NA		NA			Negative		NA			Infiltrating Ductal Carcinoma		No	No	C50.9	8500-03-01	C50.9		NA	YES	2005	NO	YES	1	1	13
TCGA.AC.A2FB.01	65	MX	N0	Stage IIA	6th	T2		Breast Cancer	Breast Invasive Lobular Carcinoma		576	0	40.54	DiseaseFree			3 Point Scale	Positive	90-99%	NOT HISPANIC OR LATINO		9/20/11	0.0024	NA		NA				10-19%	3			Infiltrating Lobular Carcinoma		No	No	C50.9	8520-03-01	C50.9	Positive	2	YES	2009	NO	YES	0	NA	1
TCGA.AC.A2FE.01	62	MX	N3a	Stage IIIC	6th	T3		Breast Cancer	Breast Invasive Lobular Carcinoma		2228	0	82	Recurred/Progressed				Positive	60-69%	NOT HISPANIC OR LATINO		2012-03-12	0.1862	NA		NA					NA			Infiltrating Lobular Carcinoma		No	No	C50.9	8520-03-01	C50.9		NA	YES	2005	NO	YES	18	NA	18
TCGA.AC.A2FF.01	40	MX	N1	Stage IIB	6th	T2		Breast Cancer	Breast Invasive Lobular Carcinoma		1904	0	90.64	DiseaseFree				Positive	30-39%	NOT HISPANIC OR LATINO		9/23/11	0.0011	NA		1.7			Negative		NA			Infiltrating Lobular Carcinoma		No	No	C50.9	8520-03-01	C50.9		NA	YES	2006	NO	YES	3	0	7
TCGA.AC.A2FG.01	79	MX	N1a	Stage IIB	6th	T2		Breast Cancer	Breast Invasive Lobular Carcinoma		1517	0	60.87	DiseaseFree				Positive	90-99%			9/21/11	0.0788	NA		NA			Negative		NA			Infiltrating Lobular Carcinoma		No	No	C50.9	8520-03-01	C50.9		NA	YES	2007	NO	YES	1	1	11
TCGA.AC.A2FK.01	45	M0	N3a	Stage IIIC	6th	T2		Breast Cancer	Breast Invasive Lobular Carcinoma		1833	0	87.06	DiseaseFree				Positive	90-99%	HISPANIC OR LATINO		9/13/11	0	NA		NA			Negative		NA			Infiltrating Lobular Carcinoma		No	No	C50.9	8520-03-01	C50.9		NA	YES	2006	NO	YES	3	NA	3
TCGA.AC.A2FM.01	87	M0	N1mi	Stage IIB	6th	T2		Breast Cancer	Breast Invasive Lobular Carcinoma		2606	0	25.62	Recurred/Progressed						NOT HISPANIC OR LATINO		2/22/12	0.4843	NA		NA					NA			Infiltrating Lobular Carcinoma		No	No	C50.9	8520-03-01	C50.9		NA	YES	2004	NO	YES	0	0	2
TCGA.AC.A2FO.01	65	MX	N1	Stage IIB	6th	T2		Breast Cancer	Breast Invasive Lobular Carcinoma		2051	0	74.08	DiseaseFree				Positive	90-99%	NOT HISPANIC OR LATINO		9/21/11	0.1185	NA		NA			Indeterminate		NA			Infiltrating Lobular Carcinoma		No	No	C50.9	8520-03-01	C50.9	Negative	NA	YES	2005	NO	YES	2	NA	10
TCGA.AC.A2QH.01	58	MX	N0	Stage IIB	7th	T3		Breast Cancer	Metaplastic Breast Cancer		108	0	33.02	DiseaseFree				Negative		NOT HISPANIC OR LATINO		10/18/11	0.4092	NA		NA					NA			Metaplastic Carcinoma		No	No	C50.9	8575-03-01	C50.9	Negative	NA	YES	2011	NO	YES	0	0	22
TCGA.AC.A2QI.01	76	MX	N1a	Stage IIIA	7th	T3		Breast Cancer	Breast Invasive Lobular Carcinoma		91	0	19.32	DiseaseFree				Positive	90-99%	NOT HISPANIC OR LATINO	Total Mastectomy	10/18/11	0.0938	NA		NA					1			Infiltrating Lobular Carcinoma		No	No	C50.9	8520-03-01	C50.9	Negative	NA	YES	2011	NO	YES	2	NA	2
TCGA.AC.A2QJ.01	48	M0	N0	Stage IIIB	7th	T4b		Breast Cancer	Metaplastic Breast Cancer		160	0	7.79	Recurred/Progressed				Negative		HISPANIC OR LATINO	Mastectomy	10/18/11	0.1854	NA		NA					NA			Metaplastic Carcinoma		No	No	C50.9	8575-03-01	C50.9	Negative	NA	YES	2011	NO	YES	0	NA	2
TCGA.AC.A3BB.01	46	MX	N2a	Stage IIIA	7th	T3		Breast Cancer	Breast Invasive Lobular Carcinoma		106	0	32.42	DiseaseFree				Positive	90-99%	NOT HISPANIC OR LATINO		2002-03-12	0.1171	NA		NA					NA			Infiltrating Lobular Carcinoma		No	No	C50.9	8520-03-01	C50.9	Negative	NA	YES	2011	NO		5	NA	14
TCGA.AC.A3EH.01	79	M0	N3	Stage IIIC	7th	T3		Breast Cancer	Breast Invasive Ductal Carcinoma		67	0	NA					Positive		NOT HISPANIC OR LATINO		9/24/12	0.3579	NA		NA			Negative		NA			Infiltrating Lobular Carcinoma		No	No	C50.9	8022-03-01	C50.9	Negative	NA	YES	2011	NO	YES	12	NA	12
TCGA.AC.A3HN.01	87	MX	N1a	Stage IIB	7th	T2		Breast Cancer	Breast Invasive Lobular Carcinoma		97	0	16.29	DiseaseFree			3 Point Scale	Positive	90-99%	NOT HISPANIC OR LATINO		4/13/12	0.1499	NA		NA				<10%	NA			Infiltrating Lobular Carcinoma		No	No	C50.9	8520-03-01	C50.9	Negative	3	YES	2011	NO	YES	2	0	3
TCGA.AC.A3OD.01	68	MX	N1mi	Stage IIB	7th	T2		Breast Cancer	Breast Invasive Lobular Carcinoma		63	0	14.82	DiseaseFree				Positive	90-99%	NOT HISPANIC OR LATINO		4/19/12	0.267	NA		NA					1			Infiltrating Lobular Carcinoma		No	No	C50.9	8520-03-01	C50.9	Negative	NA	YES	2011	NO	YES	1	NA	3
TCGA.AC.A3QP.01	79	MX	N1mi	Stage IIB	7th	T2		Breast Cancer	Breast Invasive Lobular Carcinoma	2.2	184	0	22.17	DiseaseFree				Positive	70-79%	NOT HISPANIC OR LATINO		2007-05-12	0.0716	30		1.2	2.6		Negative		2			Infiltrating Lobular Carcinoma		No	No	C50.9	8520-03-01	C50.9	Equivocal	NA	YES	2011	NO	YES	1	1	2
TCGA.AC.A3QQ.01	54	MX	N0 (i-)	Stage IA	7th	T1c		Breast Cancer	Breast Invasive Lobular Carcinoma		77	0	24.11	DiseaseFree			3 Point Scale	Positive	90-99%	NOT HISPANIC OR LATINO	Nipple Sparing Total Mastectomy	2012-03-12	0.1273	NA		NA					3			Infiltrating Lobular Carcinoma		No	No	C50.9	8520-03-01	C50.9	Positive	3	YES	2011	NO	YES	0	0	5
TCGA.AC.A3TM.01	50	M0	N1mi	Stage IIIA	7th	T3		Breast Cancer	Breast Invasive Lobular Carcinoma	1.9	136	0	25.03	DiseaseFree				Positive	90-99%	NOT HISPANIC OR LATINO		2008-01-12	0.1223	60		1.9	3.3		Equivocal		2			Infiltrating Lobular Carcinoma		No	No	C50.9	8520-03-01	C50.9	Equivocal	NA	YES	2011	NO	YES	0	2	4
TCGA.AC.A3TN.01	75	MX	N0	Stage IIB	7th	T3		Breast Cancer	Breast Invasive Lobular Carcinoma		78	0	14.98	DiseaseFree				Positive	90-99%	NOT HISPANIC OR LATINO		2008-01-12	0.071	NA		NA			Indeterminate		NA			Infiltrating Lobular Carcinoma		No	No	C50.9	8520-03-01	C50.9	Positive	NA	YES	2012	NO	YES	0	NA	2
TCGA.AC.A3W5.01	65	MX	N0	Stage IIA	7th	T2		Breast Cancer	Breast Invasive Lobular Carcinoma		120	0	16.56	DiseaseFree				Positive	50-59%	NOT HISPANIC OR LATINO		9/24/12	0.3754	NA		NA			Positive		NA			Infiltrating Lobular Carcinoma		No	Yes	C50.9	8520-03-01	C50.9		NA	YES	2011	NO	YES	0	0	3
TCGA.AC.A3W6.01	90	MX	N1	Stage IIIA	7th	T3		Breast Cancer	Breast Invasive Lobular Carcinoma		101	0	19.78	DiseaseFree			3 Point Scale	Positive	90-99%	NOT HISPANIC OR LATINO		9/24/12	0.1051	NA		NA					3			Infiltrating Lobular Carcinoma		No	Yes	C50.9	8520-03-01	C50.9	Negative	1	YES	2012	NO	YES	3	3	3
TCGA.AC.A3W7.01	66	MX	N1a	Stage IIB	7th	T2		Breast Cancer	Breast Invasive Lobular Carcinoma		65	0	15.47	DiseaseFree				Positive	90-99%	NOT HISPANIC OR LATINO		10/17/12	0.1454	NA		NA					NA			Infiltrating Lobular Carcinoma		No	No	C50.9	8520-03-01	C50.9	Negative	NA	YES	2012	NO	YES	1	NA	2
TCGA.AC.A3YI.01	74	MX	N3a	Stage IIIC	7th	T1c		Breast Cancer	Breast Invasive Lobular Carcinoma		87	0	23.23	DiseaseFree				Positive	90-99%	NOT HISPANIC OR LATINO		2010-08-12	0.0325	NA		NA					1			Infiltrating Lobular Carcinoma		No	No	C50.9	8520-03-01	C50.9	Positive	NA	YES	2012	NO	YES	12	NA	13
TCGA.AC.A3YJ.01	66	MX	N0 (i-)	Stage IIA	7th	T2		Breast Cancer	Solid Papillary Carcinoma of the Breast		114	0	24.77	DiseaseFree				Positive		NOT HISPANIC OR LATINO		2010-03-12	0.0443	NA		NA					NA			Other, specify		No	No	C50.9	8050-03-01	C50.9		NA	YES	2012	NO	YES	0	0	1
TCGA.AC.A4ZE.01	63	M0	N0	Stage IIB	7th	T3		Breast Cancer	Breast Invasive Lobular Carcinoma		169	0	29.24	DiseaseFree				Positive		NOT HISPANIC OR LATINO		2006-09-15	0.182	NA		NA					NA			Infiltrating Lobular Carcinoma		No	No	C50.9	8520-03-01	C50.9	Positive	NA	YES	2012	NO	YES	0	NA	1
TCGA.AC.A5EH.01	76	MX	N1mi	Stage IIB	7th	T2		Breast Cancer	Breast Invasive Ductal Carcinoma		86	0	16.79	DiseaseFree				Positive	20-29%	NOT HISPANIC OR LATINO		2007-12-13	0.2183	NA		NA					NA			Infiltrating Ductal Carcinoma		No	No	C50.9	8500-03-01	C50.9	Negative	NA	YES	2012	NO	YES	1	NA	14
TCGA.AC.A5XS.01	74	MX	N0	Stage IIA	7th	T2		Breast Cancer	Breast Invasive Lobular Carcinoma		127	0	19.32	DiseaseFree				Positive		NOT HISPANIC OR LATINO		7/15/13	0.2478	NA		NA					NA			Infiltrating Lobular Carcinoma		No	Yes	C50.9	8520-03-01	C50.9	Negative	NA	YES	2012	NO	YES	0	NA	8
TCGA.AC.A5XU.01	74	MX	N0 (i-)	Stage IIB	7th	T3		Breast Cancer	Breast Invasive Ductal Carcinoma		44	0	14.95	DiseaseFree				Positive	90-99%	NOT HISPANIC OR LATINO		7/15/13	0.5906	NA		NA					NA			Infiltrating Ductal Carcinoma		No	No	C50.9	8500-03-01	C50.9	Negative	NA	YES	2013	NO	YES	0	NA	2
TCGA.AC.A62V.01	58	M1	N1a	Stage IV	7th	T2		Breast Cancer	Breast Invasive Ductal Carcinoma		38	0	NA					Positive	90-99%	NOT HISPANIC OR LATINO		10/21/13	0.4895	NA		NA					NA			Infiltrating Ductal Carcinoma		No	No	C50.9	8500-03-01	C50.9		NA	YES	2013	NO	YES	3	NA	17
TCGA.AC.A62X.01	72	MX	N0	Stage IIA	7th	T2		Breast Cancer	Breast Invasive Ductal Carcinoma		70	0	13.7	DiseaseFree				Positive	<10%	NOT HISPANIC OR LATINO		10/21/13	0.5697	NA		NA					NA			Infiltrating Ductal Carcinoma		No	Yes	C50.9	8500-03-01	C50.9		NA	YES	2013	NO	YES	0	NA	10
TCGA.AC.A62Y.01	79	MX	N1	Stage IIB	7th	T2		Breast Cancer	Breast Invasive Lobular Carcinoma		112	0	17.41	DiseaseFree			3 Point Scale	Positive	90-99%	NOT HISPANIC OR LATINO		9/19/13	0.4145	NA		NA					1			Infiltrating Lobular Carcinoma		No	No	C50.9	8520-03-01	C50.9	Negative	NA	YES	2012	NO	YES	1	NA	1
TCGA.AC.A6IV.01	47	MX	N1	Stage IIB	7th	T2		Breast Cancer	Breast Invasive Lobular Carcinoma		289	0	18.66	DiseaseFree				Positive	90-99%	NOT HISPANIC OR LATINO		9/19/13	0.0215	NA		NA					2			Infiltrating Lobular Carcinoma		No	No	C50.9	8524-03-01	C50.9	Equivocal	NA	YES	2012	NO	YES	1	1	1
TCGA.AC.A6IW.01	73	MX	N0 (i-)	Stage IIA	7th	T2		Breast Cancer	Breast Invasive Ductal Carcinoma		74	0	13.57	DiseaseFree				Negative	<10%	NOT HISPANIC OR LATINO		10/15/13	0.1742	NA		NA					NA			Infiltrating Ductal Carcinoma		No	No	C50.9	8500-03-01	C50.9	Negative	NA	YES	2013	NO	YES	0	0	2
TCGA.AC.A6IX.01	49	MX	N3a	Stage IIIC	7th	T2		Breast Cancer	Breast Invasive Lobular Carcinoma		107	0	12.25	DiseaseFree				Positive	90-99%	NOT HISPANIC OR LATINO		10/21/13	0.1912	NA		NA					NA			Infiltrating Lobular Carcinoma		No	No	C50.9	8520-03-01	C50.9		NA	YES	2013	NO	YES	19	NA	21
TCGA.AC.A6IX.06	49	MX	N3a	Stage IIIC	7th	T2		Breast Cancer, NOS	Breast		NA	0	12.25	DiseaseFree				Positive	90-99%	NOT HISPANIC OR LATINO		10/21/13	0.1627	NA		NA					NA			Infiltrating Lobular Carcinoma		No	No	C50.9	8520-03-01	C50.9		NA	YES	2013		YES	19	NA	21
TCGA.AC.A6NO.01	43	MX	N1a	Stage IIB	7th	T2		Breast Cancer	Breast Invasive Ductal Carcinoma		605	0	1.68	DiseaseFree				Positive		NOT HISPANIC OR LATINO		2004-10-14	0.1481	NA		NA					NA			Infiltrating Ductal Carcinoma		No	No	C50.9	8500-03-01	C50.9	Negative	NA	YES	2011	NO	YES	2	NA	16
TCGA.AC.A7VB.01	51	MX	N1a	Stage IIA	7th	T1c		Breast Cancer	Breast Invasive Ductal Carcinoma		131	0	8.21	DiseaseFree				Positive	80-89%	NOT HISPANIC OR LATINO		2/26/14	0.2511	NA		NA					NA			Infiltrating Ductal Carcinoma		No	No	C50.9	8500-03-01	C50.9		NA	YES	2013	NO	YES	3	NA	15
TCGA.AC.A7VC.01	56	MX	N0	Stage IIB	7th	T3		Breast Cancer	Metaplastic Breast Cancer		63	0	0.03	DiseaseFree				Negative		NOT HISPANIC OR LATINO		3/29/14	0.2899	NA		NA					NA			Metaplastic Carcinoma		No	No	C50.9	8575-03-01	C50.9	Negative	NA	YES	2013	NO	YES	0	0	1
TCGA.AC.A8OP.01	72	MX	N0 (i-)	Stage IA	7th	T1c		Breast Cancer	Breast Invasive Ductal Carcinoma		921	0	20.17	DiseaseFree				Positive	90-99%	NOT HISPANIC OR LATINO		2/26/14	0.2658	NA		NA					1			Infiltrating Ductal Carcinoma		No	No	C50.9	8500-03-01	C50.9	Indeterminate	NA	YES	2011	NO	YES	0	0	6
TCGA.AC.A8OQ.01	72	MX	N1a	Stage IIB	7th	T2		Breast Cancer	Breast Invasive Ductal Carcinoma		742	0	1.12	DiseaseFree				Negative		NOT HISPANIC OR LATINO		2/26/14	0.2666	NA		NA					NA			Infiltrating Ductal Carcinoma		No	No	C50.9	8500-03-01	C50.9	Indeterminate	NA	YES	2011	NO	YES	1	NA	2
TCGA.AC.A8OR.01	75	MX	N0 (i-)	Stage IA	7th	T1c		Breast Cancer	Breast Invasive Mixed Mucinous Carcinoma		98	0	1.31	DiseaseFree				Positive	90-99%	NOT HISPANIC OR LATINO		2/26/14	0.0328	NA		NA				<10%	NA			Mucinous Carcinoma		No	No	C50.9	8480-03-01	C50.9	Negative	NA	YES	2013	NO	YES	0	0	2
TCGA.AC.A8OS.01	71	MX	N0 (i-)	Stage IIA	7th	T2		Breast Cancer	Breast Invasive Lobular Carcinoma		106	0	2.3	DiseaseFree				Positive	90-99%	NOT HISPANIC OR LATINO		2/26/14	0.1344	NA		NA				10-19%	1			Infiltrating Lobular Carcinoma		No	No	C50.9	8520-03-01	C50.9	Positive	NA	YES	2013	NO	YES	0	0	2
TCGA.AN.A03X.01	74	M0	N0	Stage IIA		T2		Breast Cancer	Breast Invasive Ductal Carcinoma		36	0	0.33	DiseaseFree		200		Positive		NOT HISPANIC OR LATINO		12/28/10	0.3072	NA		NA					1			Infiltrating Ductal Carcinoma		No	No	C50.9	8500-03-01	C50.9	Positive	NA	YES	2010	NO		0	0	19
TCGA.AN.A03Y.01	66	M0	N0	Stage IIA		T2		Breast Cancer	Breast Invasive Ductal Carcinoma		36	0	0.33	DiseaseFree		210		Positive		NOT HISPANIC OR LATINO		12/29/10	0.3773	NA		NA					0			Infiltrating Ductal Carcinoma		No	No	C50.9	8500-03-01	C50.9	Negative	NA	YES	2010	NO		0	0	9
TCGA.AN.A041.01	29	M0	N1a	Stage IIB	7th	T2		Breast Cancer	Breast Invasive Ductal Carcinoma		33	0	0.23	DiseaseFree		170		Positive		NOT HISPANIC OR LATINO		2004-01-11	0.3265	NA		NA					2			Infiltrating Ductal Carcinoma		No	No	C50.9	8500-03-01	C50.9	Positive	NA	YES	2010	NO	YES	1	NA	18
TCGA.AN.A046.01	68	M0	N0	Stage IIA		T2		Breast Cancer	Breast Invasive Ductal Carcinoma		27	0	0.33	DiseaseFree		205		Positive		NOT HISPANIC OR LATINO		12/28/10	0.0264	NA		NA					NA		0	Infiltrating Ductal Carcinoma		No	No	C50.9	8500-03-01	C50.9	Negative	NA	YES	2010	NO		0	0	19
TCGA.AN.A049.01	62	M0	N0	Stage IIA		T2	Allred (Biocare)	Breast Cancer	Breast Invasive Ductal Carcinoma		769	0	0.62	DiseaseFree		80		Positive		NOT HISPANIC OR LATINO		12/29/10	0.3796	NA		NA					0	Dako Hercept test		Infiltrating Ductal Carcinoma		No	No	C50.9	8500-03-01	C50.9	Negative	NA	YES	2008	NO		0	0	9
TCGA.AN.A04A.01	36	M0	N2	Stage IIIA	7th	T2	Allred (Biocare)	Breast Cancer	Breast Invasive Ductal Carcinoma		743	0	2.96	DiseaseFree		112		Positive		NOT HISPANIC OR LATINO		12/29/10	0.5374	NA		NA					0	Dako Hercept test	0	Infiltrating Ductal Carcinoma		No	No	C50.9	8500-03-01	C50.9	Negative	2	YES	2008	NO		4	0	7
TCGA.AN.A04C.01	51	M0	N1	Stage IIB		T2	Allred (Biocare)	Breast Cancer	Breast Invasive Ductal Carcinoma		656	0	1.77	DiseaseFree		0		Negative		NOT HISPANIC OR LATINO		12/29/10	0.339	NA		NA					3	Dako Hecept Test		Infiltrating Ductal Carcinoma		No	No	C50.9	8500-03-01	C50.9	Positive	0	YES	2008	NO		2	0	15
TCGA.AN.A04D.01	58	M0	N1	Stage IIB		T2	Allred (Biocare)	Breast Cancer	Breast Invasive Ductal Carcinoma		676	0	1.71	DiseaseFree		0		Negative		NOT HISPANIC OR LATINO		12/20/10	0.3686	NA		NA					0	Dako Hercept Test		Infiltrating Ductal Carcinoma		No	No	C50.9	8500-03-01	C50.9	Negative	0	YES	2008	NO		2	0	15
TCGA.AN.A0AJ.01	79	M0	N0	Stage IIB		T3	dextran coated charcoal	Breast Cancer	Breast Mixed Ductal and Lobular Carcinoma		63	0	9.95	DiseaseFree		230		Positive	80-89%	NOT HISPANIC OR LATINO		12/20/10	0.6855	NA		NA				90-99%	3			Infiltrating Ductal Carcinoma		No	No	C50.9	8522-03-01	C50.9	Positive	3	YES	2010	NO		0	0	9
TCGA.AN.A0AK.01	76	M0	N0	Stage IIA		T2	dextran coated charcoal	Breast Cancer	Breast Invasive Ductal Carcinoma		58	0	7.36	DiseaseFree		230		Positive	80-89%	NOT HISPANIC OR LATINO		12/21/10	0.2818	NA		NA				70-79%	2			Infiltrating Ductal Carcinoma		No	No	C50.9	8500-03-01	C50.9	Positive	3	YES	2010	NO		0	0	11
TCGA.AN.A0AL.01	41	M0	N0	Stage IIIB	7th	T4	dextran coated charcoal	Breast Cancer	Breast Invasive Ductal Carcinoma		49	0	7.46	DiseaseFree				Negative	<10%	NOT HISPANIC OR LATINO		12/21/10	0.4407	NA		NA				<10%	0	dextran coated charcoal		Infiltrating Ductal Carcinoma		No	No	C50.9	8500-03-01	C50.9	Negative	0	YES	2010	NO		0	0	5
TCGA.AN.A0AM.01	56	M0	N0	Stage IIA		T2		Breast Cancer	Breast Invasive Ductal Carcinoma		47	0	0.16	DiseaseFree		205		Positive		NOT HISPANIC OR LATINO		12/28/10	0.2787	NA		NA					NA		0	Infiltrating Ductal Carcinoma		No	No	C50.9	8500-03-01	C50.9	Negative	NA	YES	2010	NO		0	0	20
TCGA.AN.A0AR.01	55	M0	N0	Stage IIA		T2		Breast Cancer	Breast Invasive Ductal Carcinoma		34	0	0.33	DiseaseFree				Negative		NOT HISPANIC OR LATINO		12/28/10	0.5378	NA		NA					0			Infiltrating Ductal Carcinoma		No	No	C50.9	8500-03-01	C50.9	Negative	0	YES	2010	NO		0	0	17
TCGA.AN.A0AS.01	70	M0	N2	Stage IIIA		T2		Breast Cancer	Breast Invasive Ductal Carcinoma		33	0	0.33	DiseaseFree		190		Positive		NOT HISPANIC OR LATINO		12/28/10	0.2493	NA		NA					0			Infiltrating Ductal Carcinoma		No	No	C50.9	8500-03-01	C50.9	Negative	NA	YES	2010	NO		4	0	9
TCGA.AN.A0AT.01	62	M0	N0	Stage IIA		T2		Breast Cancer	Breast Invasive Ductal Carcinoma		28	0	0.33	DiseaseFree		0		Negative		NOT HISPANIC OR LATINO		12/28/10	0.4552	NA		NA					NA		0	Infiltrating Ductal Carcinoma		No	No	C50.9	8500-03-01	C50.9	Negative	NA	YES	2010	NO		0	0	10
TCGA.AN.A0FD.01	71	M0	N0	Stage IIA		T2	dextran coated charcoal	Breast Cancer	Breast Invasive Ductal Carcinoma		84	0	6.44	DiseaseFree				Positive	80-89%	NOT HISPANIC OR LATINO		12/20/10	0.171	NA		NA			Positive	60-69%	2	dextran coated charcoal		Infiltrating Ductal Carcinoma		No	No	C50.9	8500-03-01	C50.9	Positive	3	YES	2010	NO		0	0	14
TCGA.AN.A0FF.01	32	M0	N0	Stage IA		T1b	dextran coated charcoal	Breast Cancer	Breast Invasive Ductal Carcinoma		75	0	5.65	DiseaseFree				Positive	90-99%	NOT HISPANIC OR LATINO		12/27/10	0.1509	NA		NA				<10%	0	dextran coated charcoal		Infiltrating Ductal Carcinoma		No	No	C50.9	8500-03-01	C50.9	Negative	3	YES	2010	NO		0	0	14
TCGA.AN.A0FJ.01	59	M1	N2	Stage IV		T2	dextran coated charcoal	Breast Cancer	Breast Invasive Ductal Carcinoma		70	0	7.95	DiseaseFree				Positive	10-19%	NOT HISPANIC OR LATINO		12/27/10	0.6191	NA		NA				40-49%	1	dextran coated charcoal		Infiltrating Ductal Carcinoma		No	No	C50.9	8500-03-01	C50.9	Positive	1	YES	2010	NO		8	0	14
TCGA.AN.A0FK.01	88	M0	N0	Stage IIIB		T4	dextran coated charcoal	Breast Cancer	Breast Invasive Ductal Carcinoma		69	0	7	DiseaseFree		230		Positive	90-99%	NOT HISPANIC OR LATINO		12/20/10	0.5521	NA		NA				20-29%	1	dextran coated charcoal		Infiltrating Ductal Carcinoma		No	No	C50.9	8500-03-01	C50.9	Positive	3	YES	2010	NO		0	0	7
TCGA.AN.A0FL.01	62	M0	N0	Stage IIA		T2	dextran coated charcoal	Breast Cancer	Breast Invasive Ductal Carcinoma		69	0	7.59	DiseaseFree				Negative	<10%	NOT HISPANIC OR LATINO		12/28/10	0.5381	NA		NA				20-29%	1	dextran coated charcoal		Infiltrating Ductal Carcinoma		No	No	C50.9	8500-03-01	C50.9	Positive	1	YES	2010	NO		0	0	8
TCGA.AN.A0FN.01	61	M0	N0	Stage IA	7th	T1c	dextran coated charcoal	Breast Cancer	Breast Invasive Ductal Carcinoma		57	0	7.16	DiseaseFree		250		Positive	90-99%	NOT HISPANIC OR LATINO		12/28/10	0.0004	NA		NA				20-29%	1	dextran coated charcoal		Infiltrating Lobular Carcinoma		No	No	C50.9	8500-03-01	C50.9	Positive	3	YES	2010	NO		0	0	10
TCGA.AN.A0FS.01	55	M0	N0	Stage IA	7th	T1c	dextran coated charcoal	Breast Cancer	Breast Invasive Ductal Carcinoma		44	0	6.9	DiseaseFree		230		Positive	90-99%	NOT HISPANIC OR LATINO		12/20/10	0.1049	NA		NA				20-29%	1	dextran coated charcoal		Infiltrating Lobular Carcinoma		No	No	C50.9	8500-03-01	C50.9	Positive	3	YES	2010	NO		0	0	14
TCGA.AN.A0FT.01	63	M0	N1	Stage IIB		T2	dextran coated charcoal	Breast Cancer	Breast Invasive Ductal Carcinoma		44	0	7.03	DiseaseFree		230		Positive	90-99%	NOT HISPANIC OR LATINO		12/28/10	0.5805	NA		NA				90-99%	3	dextran coated charcoal		Infiltrating Ductal Carcinoma		No	No	C50.9	8500-03-01	C50.9	Positive	NA	YES	2010	NO		1	0	7
TCGA.AN.A0FV.01	58	M0	N0	Stage IIA	7th	T2		Breast Cancer	Breast Invasive Ductal Carcinoma		42	0	0.33	DiseaseFree		0		Negative		NOT HISPANIC OR LATINO		12/28/10	0.5399	NA		NA					3			Infiltrating Ductal Carcinoma		No	No	C50.9	8500-03-01	C50.9	Positive	NA	YES	2010	NO		0	0	12
TCGA.AN.A0FW.01	67	M0	N2	Stage IIIA		T2		Breast Cancer	Breast Invasive Ductal Carcinoma		41	0	0.36	DiseaseFree		180		Positive		NOT HISPANIC OR LATINO		12/28/10	0.1949	NA		NA					1			Infiltrating Ductal Carcinoma		No	No	C50.9	8500-03-01	C50.9	Negative	NA	YES	2010	NO		2	0	14
TCGA.AN.A0FX.01	52	M0	N0	Stage IIA		T2		Breast Cancer	Breast Invasive Ductal Carcinoma		34	0	0.33	DiseaseFree		0		Negative		NOT HISPANIC OR LATINO		11/28/10	0.5402	NA		NA					1			Infiltrating Ductal Carcinoma		No	No	C50.9	8500-03-01	C50.9	Positive	NA	YES	2010	NO		0	0	12
TCGA.AN.A0FY.01	55	M0	N0	Stage IA	7th	T1c		Breast Cancer	Breast Invasive Ductal Carcinoma		34	0	0.33	DiseaseFree		80		Positive		NOT HISPANIC OR LATINO		12/29/10	0.35	NA		NA					0			Infiltrating Ductal Carcinoma		No	No	C50.9	8500-03-01	C50.9	Negative	NA	YES	2010	NO		0	0	11
TCGA.AN.A0FZ.01	45	M0	N2	Stage IIIA		T2		Breast Cancer	Breast Invasive Ductal Carcinoma		34	0	0.33	DiseaseFree		120		Positive		NOT HISPANIC OR LATINO		12/29/10	0.4504	NA		NA					2			Infiltrating Ductal Carcinoma		No	No	C50.9	8500-03-01	C50.9	Positive	NA	YES	2010	NO		1	0	14
TCGA.AN.A0G0.01	56	M0	N0	Stage IIA		T2		Breast Cancer	Breast Invasive Ductal Carcinoma		34	0	0.53	DiseaseFree		0		Negative		NOT HISPANIC OR LATINO		12/29/10	NA	NA		NA					1			Infiltrating Ductal Carcinoma		No	No	C50.9	8500-03-01	C50.9	Negative	NA	YES	2010	NO		0	0	23
TCGA.AN.A0XL.01	61	M0	N0	Stage IIA	7th	T2		Breast Cancer	Breast Invasive Ductal Carcinoma		169	0	5.35	DiseaseFree		130		Positive		NOT HISPANIC OR LATINO		3/25/11	0.3332	NA		NA					1			Infiltrating Ductal Carcinoma		No	No	C50.9	8500-03-01	C50.9	Negative	NA	YES	2010	NO	YES	0	NA	14
TCGA.AN.A0XN.01	68	M0	N2	Stage IIIA	7th	T2		Breast Cancer	Breast Invasive Ductal Carcinoma		163	0	0.33	DiseaseFree		0		Negative		NOT HISPANIC OR LATINO		3/25/11	0.5133	NA		NA					NA		0	Infiltrating Ductal Carcinoma		No	No	C50.9	8500-03-01	C50.9	Negative	NA	YES	2010	NO	YES	1	NA	15
TCGA.AN.A0XO.01	59	M0	N2	Stage IIIA	7th	T2		Breast Cancer	Breast Invasive Ductal Carcinoma		163	0	12.32	DiseaseFree		180		Positive		NOT HISPANIC OR LATINO		2005-01-11	0.2092	NA		NA					1			Infiltrating Ductal Carcinoma		No	No	C50.9	8500-03-01	C50.9	Negative	NA	YES	2010	NO	YES	2	NA	12
TCGA.AN.A0XP.01	69	M0	N2	Stage IIIA	7th	T2		Breast Cancer	Breast Invasive Ductal Carcinoma		162	0	0.3	DiseaseFree		260		Positive		NOT HISPANIC OR LATINO		3/25/11	0.1617	NA		NA					2			Infiltrating Ductal Carcinoma		No	No	C50.9	8500-03-01	C50.9	Positive	NA	YES	2010	NO	YES	1	NA	19
TCGA.AN.A0XR.01	55	M0	N2	Stage IIIA	7th	T2		Breast Cancer	Breast Invasive Ductal Carcinoma		155	0	0.33	DiseaseFree		160		Positive		NOT HISPANIC OR LATINO		3/25/11	0.1201	NA		NA					NA			Infiltrating Ductal Carcinoma		No	No	C50.9	8500-03-01	C50.9	Negative	NA	YES	2010	NO	YES	7	NA	14
TCGA.AN.A0XS.01	63	M0	N2	Stage IIIA	7th	T2		Breast Cancer	Breast Invasive Ductal Carcinoma		120	0	0.33	DiseaseFree		0		Negative		NOT HISPANIC OR LATINO		3/28/11	0.0804	NA		NA					NA			Infiltrating Ductal Carcinoma		No	No	C50.9	8500-03-01	C50.9	Negative	NA	YES	2010	NO	YES	1	NA	11
TCGA.AN.A0XT.01	54	M0	N2	Stage IIIA	7th	T2		Breast Cancer	Breast Invasive Ductal Carcinoma		114	0	0.33	DiseaseFree		120		Positive		NOT HISPANIC OR LATINO		3/28/11	0.3076	NA		NA					NA			Infiltrating Ductal Carcinoma		No	No	C50.9	8500-03-01	C50.9	Negative	NA	YES	2010	NO	YES	1	NA	17
TCGA.AN.A0XU.01	54	M0	N0	Stage IIA	7th	T2		Breast Cancer	Breast Invasive Ductal Carcinoma		106	0	0.33	DiseaseFree		0		Negative		NOT HISPANIC OR LATINO		3/28/11	0.4834	NA		NA					NA			Infiltrating Ductal Carcinoma		No	No	C50.9	8500-03-01	C50.9	Negative	NA	YES	2010	NO	YES	0	NA	16
TCGA.AN.A0XV.01	67	M0	N2	Stage IIIA	7th	T2	dextran coated charcoal	Breast Cancer	Breast Invasive Ductal Carcinoma		121	0	5.32	DiseaseFree		270 H		Positive	90-99%	NOT HISPANIC OR LATINO		3/29/11	0.0851	NA		NA			Negative	60-69%	2			Infiltrating Ductal Carcinoma		No	No	C50.9	8500-03-01	C50.9	Positive	NA	YES	2010	NO	YES	7	NA	16
TCGA.AN.A0XW.01	36	M0	N2	Stage IIIA	7th	T2	dextran coated charcoal	Breast Cancer	Breast Invasive Ductal Carcinoma		121	0	5.58	DiseaseFree		240 H	3 Point Scale	Positive	90-99%	NOT HISPANIC OR LATINO		3/29/11	0.2488	NA		NA			Negative	60-69%	2			Infiltrating Ductal Carcinoma		No	No	C50.9	8500-03-01	C50.9	Positive	3	YES	2010	NO	YES	1	NA	14
TCGA.AO.A03L.01	34	M0	N2	Stage IIIA	6th	T3		Breast Cancer	Breast Invasive Ductal Carcinoma	63	2456	0	80.22	DiseaseFree				Positive	70-79%	NOT HISPANIC OR LATINO		2012-07-10	0.6527	30		1	47	>= 2.0 Positive	Negative	10-19%	2			Infiltrating Ductal Carcinoma		No	No	C50.9	8500-03-01	C50.9	Positive	2	YES	2003	NO		4	NA	17
TCGA.AO.A03M.01	29	M0	N0 (i-)	Stage I	6th	T1c		Breast Cancer	Breast Invasive Ductal Carcinoma		1414	0	61.3	DiseaseFree				Positive	70-79%	NOT HISPANIC OR LATINO		2001-09-11	0.163	NA		1.3		>= 2.0 Positive	Negative	30-39%	2	3+ Positive		Infiltrating Ductal Carcinoma		No	No	C50.9	8500-03-01	C50.9	Negative	2	YES	2006	NO		0	0	2
TCGA.AO.A03N.01	59	M0	N1a	Stage IIB	6th	T2		Breast Cancer	Breast Invasive Ductal Carcinoma		1596	0	54.04	Recurred/Progressed				Positive	70-79%	NOT HISPANIC OR LATINO		1/13/11	0.4975	NA		NA				<10%	0			Infiltrating Ductal Carcinoma		No	No	C50.9	8500-03-01	C50.9	Negative	3	YES	2006	NO		2	NA	19
TCGA.AO.A03O.01	69	M0	N0 (i-)	Stage IIA		T2	>10% STAINING = POSITIVE	Breast Cancer	Breast Invasive Ductal Carcinoma	68	2694	0	NA					Positive		NOT HISPANIC OR LATINO		9/19/10	0.3537	29		1.1	73	> = 2.0	Negative	<10%	1	3+ POSITIVE		Infiltrating Ductal Carcinoma		No	No	C50.9	8500-03-01	C50.9	Negative	NA	YES	2002	NO		0	0	17
TCGA.AO.A03P.01	54	M0	N1	Stage IIB	6th	T2		Breast Cancer	Breast Invasive Ductal Carcinoma		2414	0	63.14	Recurred/Progressed				Positive	90-99%	NOT HISPANIC OR LATINO		9/19/10	0.4219	NA		NA				<10%	0	3+ POSITIVE		Infiltrating Ductal Carcinoma		No	No	C50.9	8500-03-01	C50.9	Negative	4	YES	2003	NO		0	2	26
TCGA.AO.A03R.01	57	M0	N1a	Stage IIB		T2		Breast Cancer	Breast Invasive Ductal Carcinoma	70	1608	0	68.69	DiseaseFree				Positive	90-99%	NOT HISPANIC OR LATINO		9/19/10	0.2442	28		1.5	105	Ratio >=2.0	Negative	<10%	0			Infiltrating Ductal Carcinoma		No	No	C50.9	8500-03-01	C50.9	Negative	2	YES	2005	NO		3	0	26
TCGA.AO.A03T.01	42	M0	N1a	Stage IIB	6th	T2		Breast Cancer	Breast Invasive Ductal Carcinoma		1031	0	69.78	DiseaseFree				Positive	90-99%	NOT HISPANIC OR LATINO		9/19/10	0.2679	NA		NA				<10%	0	3+ POSITIVE		Infiltrating Ductal Carcinoma		No	No	C50.9	8500-03-01	C50.9	Negative	2	YES	2007	NO		2	NA	12
TCGA.AO.A03U.01	31	M0	N0 (i-)	Stage I	6th	T1c		Breast Cancer	Invasive Breast Carcinoma		3254	0	53.02	Recurred/Progressed				Negative	<10%	NOT HISPANIC OR LATINO		2001-09-11	0.001	NA		NA			Negative	<10%	0	3+ Positive		Other, specify		No	No	C50.9	8502-03-01	C50.9	Negative	NA	YES	2001	NO		0	0	8
TCGA.AO.A03V.01	41	M0	N0 (i-)	Stage I	6th	T1c		Breast Cancer	Breast Invasive Ductal Carcinoma		670	0	44.38	DiseaseFree				Positive	90-99%	NOT HISPANIC OR LATINO		2001-09-11	0.3132	NA		NA				<10%	0	3+ Positive		Infiltrating Ductal Carcinoma		No	No	C50.9	8500-03-01	C50.9	Negative	3	YES	2008	NO		0	0	2
TCGA.AO.A0J2.01	41	M0	N0 (i-)	Stage IA		T1c		Breast Cancer	Breast Invasive Ductal Carcinoma	2.4	668	0	32.75	DiseaseFree				Negative	<10%	NOT HISPANIC OR LATINO		9/19/10	0.7158	40		1.5	3.5	RATIO > 2.2	Negative	30-39%	2	3+ POSITIVE		Infiltrating Ductal Carcinoma		No	No	C50.9	8500-03-01	C50.9	Equivocal	NA	YES	2008	NO		0	0	5
TCGA.AO.A0J3.01	67	M0	N1b	Stage IIB		T2		Breast Cancer	Breast Invasive Ductal Carcinoma	2.6	220	0	21.39	DiseaseFree				Positive	<10%	NOT HISPANIC OR LATINO		9/19/10	0.5363	40		0.9	2.4	Ratio >=2.2	Negative	10-19%	2	3+ Positive		Other, specify		No	No	C50.9	8523-03-01	C50.9	Equivocal	4	YES	2009	NO		1	0	36
TCGA.AO.A0J4.01	41	M0	N0 (i-)	Stage IA		T1c		Breast Cancer	Breast Invasive Ductal Carcinoma		224	0	52.14	DiseaseFree				Negative	<10%	NOT HISPANIC OR LATINO		9/19/10	0.4434	NA		NA				<10%	NA	3+ POSITIVE		Infiltrating Ductal Carcinoma		No	No	C50.9	8500-03-01	C50.9	Negative	NA	YES	2009	NO		0	0	4
TCGA.AO.A0J5.01	48	M1	N1a	Stage IV		T4		Breast Cancer	Breast Invasive Ductal Carcinoma	64	554	0	NA					Positive	90-99%	NOT HISPANIC OR LATINO		2012-07-10	0.1273	25	>2.2 Positive	1.1	71		Negative	10-19%	2	3+ Positive		Other, specify		Yes	No	C50.9	8523-03-01	C50.9	Equivocal	4	YES	2008	NO		2	NA	2
TCGA.AO.A0J6.01	61	M0	N0 (i-)	Stage IIA		T2		Breast Cancer	Breast Invasive Ductal Carcinoma		748	0	37.45	DiseaseFree				Negative	<10%	NOT HISPANIC OR LATINO		9/19/10	0.4668	NA		NA				<10%	0	3+ POSITIVE		Infiltrating Ductal Carcinoma		No	No	C50.9	8500-03-01	C50.9	Negative	NA	YES	2008	NO		0	0	4
TCGA.AO.A0J7.01	71	M0	N1	Stage IIB		T2		Breast Cancer	Breast Invasive Ductal Carcinoma		177	0	20.3	DiseaseFree				Positive	90-99%	NOT HISPANIC OR LATINO		9/19/10	0.7671	NA		NA				<10%	1	3+ POSITIVE		Other, specify		No	No	C50.9	8523-03-01	C50.9	Negative	4	YES	2009	NO		3	0	11
TCGA.AO.A0J8.01	61	M0	N0 (i+)	Stage IIA		T2		Breast Cancer	Breast Invasive Lobular Carcinoma		241	0	22.34	DiseaseFree				Positive	90-99%	NOT HISPANIC OR LATINO		9/19/10	0.1308	NA		NA				<10%	1	3+ POSITIVE		Infiltrating Lobular Carcinoma		No	No	C50.9	8520-03-01	C50.9	Negative	4	YES	2009	NO		0	1	2
TCGA.AO.A0J9.01	61	M0	N3	Stage IIIC		T2		Breast Cancer	Breast Invasive Lobular Carcinoma	127	1207	0	35.02	Recurred/Progressed				Positive	90-99%	NOT HISPANIC OR LATINO		9/19/10	0.3623	33		1.2	149	RATIO >EQUAL 2.0	Negative		NA			Infiltrating Lobular Carcinoma		No	No	C50.9	8520-03-01	C50.9		4	YES	2007	NO		15	0	32
TCGA.AO.A0JA.01	36	M0	N3	Stage IIIC		T2		Breast Cancer	Breast Invasive Ductal Carcinoma		258	0	4.7	Recurred/Progressed				Positive	90-99%	NOT HISPANIC OR LATINO		9/19/10	0.3029	NA		NA				<10%	1	3+ POSITIVE		Infiltrating Ductal Carcinoma		No	No	C50.9	8500-03-01	C50.9	Negative	2	YES	2009	NO		11	NA	11
TCGA.AO.A0JB.01	50	M0	N1a	Stage IIIA		T3		Breast Cancer	Breast Invasive Ductal Carcinoma		1178	0	50.66	DiseaseFree				Positive	90-99%	NOT HISPANIC OR LATINO		9/19/10	0.4249	NA		NA				<10%	0	3+ POSITIVE		Infiltrating Ductal Carcinoma		No	No	C50.9	8500-03-01	C50.9	Negative	4	YES	2007	NO		1	0	14
TCGA.AO.A0JC.01	64	M0	N0 (i-)	Stage IIA		T2		Breast Cancer	Breast Invasive Ductal Carcinoma		1522	0	50.82	DiseaseFree				Positive	90-99%	NOT HISPANIC OR LATINO		9/20/10	0.0001	NA		NA				<10%	0	3+ POSITIVE		Infiltrating Ductal Carcinoma		No	No	C50.9	8500-03-01	C50.9	Negative	4	YES	2006	NO		0	0	12
TCGA.AO.A0JD.01	59	M0	N1a	Stage IIIA		T3		Breast Cancer	Breast Invasive Ductal Carcinoma	49	1863	0	71.94	DiseaseFree				Positive	90-99%	NOT HISPANIC OR LATINO		9/20/10	0.3929	20		1.4	68	RATIO > = 2.0	Negative	<10%	1	3+ POSITIVE		Infiltrating Ductal Carcinoma		No	No	C50.9	8500-03-01	C50.9	Negative	2	YES	2005	NO		3	0	27
TCGA.AO.A0JE.01	53	M0	N2a	Stage IIIA		T2		Breast Cancer	Breast Invasive Ductal Carcinoma	71	1910	0	76.71	DiseaseFree				Negative	<10%	NOT HISPANIC OR LATINO		9/20/10	0.3619	33		3.8	269	RATIO > = 2.0	Positive	50-59%	3	3+ POSITIVE		Infiltrating Ductal Carcinoma		No	No	C50.9	8500-03-01	C50.9	Positive	NA	YES	2005	NO		8	0	29
TCGA.AO.A0JF.01	68	M0	N1a	Stage IIA		T1c		Breast Cancer	Breast Invasive Ductal Carcinoma		273	0	65.05	DiseaseFree				Positive	90-99%	NOT HISPANIC OR LATINO		9/20/10	0.0531	NA		NA				<10%	1	3+ POSITIVE		Infiltrating Ductal Carcinoma		No	No	C50.9	8500-03-01	C50.9	Negative	4	YES	2009	NO		2	0	14
TCGA.AO.A0JG.01	49	M0	N2a	Stage IIIA		T2		Breast Cancer	Breast Invasive Ductal Carcinoma		395	0	26.22	DiseaseFree				Positive	90-99%	NOT HISPANIC OR LATINO		9/20/10	0.2284	NA		NA				<10%	1	3+ POSITIVE		Other, specify		No	No	C50.9	8523-03-01	C50.9	Negative	4	YES	2009	NO		4	0	19
TCGA.AO.A0JI.01	56	M0	N1	Stage IIA		T1c		Breast Cancer	Breast Invasive Ductal Carcinoma		1011	0	50.2	DiseaseFree				Positive	90-99%	NOT HISPANIC OR LATINO		2012-07-10	0.2489	NA		NA				<10%	1	3+ Positive		Infiltrating Ductal Carcinoma		No	No	C50.9	8500-03-01	C50.9	Negative	4	YES	2007	NO		0	1	10
TCGA.AO.A0JJ.01	54	M0	N1a	Stage IIB		T2		Breast Cancer	Breast Invasive Lobular Carcinoma		1477	0	61.99	DiseaseFree				Positive	90-99%	NOT HISPANIC OR LATINO		9/20/10	0.1567	NA		NA				<10%	0	3+ POSITIVE		Infiltrating Lobular Carcinoma		No	No	C50.9	8520-03-01	C50.9	Negative	4	YES	2006	NO		2	NA	44
TCGA.AO.A0JL.01	59	M0	N2a	Stage IIIA		T2		Breast Cancer	Breast Invasive Ductal Carcinoma	50	1332	0	55.29	DiseaseFree				Negative	<10%	NOT HISPANIC OR LATINO		9/20/10	0.631	21		2.6	131	RATIO > = 2.0	Positive	<10%	1	3+ POSITIVE		Infiltrating Ductal Carcinoma		No	No	C50.9	8500-03-01	C50.9	Negative	NA	YES	2006	NO		7	NA	26
TCGA.AO.A0JM.01	40	M0	N1	Stage IIB		T2		Breast Cancer	Breast Invasive Ductal Carcinoma	74	1828	0	71.75	DiseaseFree				Positive	90-99%	HISPANIC OR LATINO		9/20/10	0.3307	30		5	366		Positive	70-79%	3	3+ POSITIVE		Infiltrating Ductal Carcinoma		No	No	C50.9	8500-03-01	C50.9	Positive	2	YES	2005	NO		2	NA	23
TCGA.AO.A124.01	38	M0	N0 (i-)	Stage IIA	5th	T2		Breast Cancer	Breast Invasive Ductal Carcinoma		3213	0	115.18	DiseaseFree				Negative	<10%	NOT HISPANIC OR LATINO		2012-07-10	0.7327	NA		NA				<10%	0	3+ Positive		Other, specify		No	No	C50.9	8523-03-01	C50.9	Negative	NA	YES	2002	NO		0	0	18
TCGA.AO.A125.01	72	M0	N0 (i-)	Stage IIA	5th	T2		Breast Cancer	Solid Papillary Carcinoma of the Breast		3193	0	113.53	DiseaseFree				Positive	50-59%	NOT HISPANIC OR LATINO		2012-07-10	0.1154	NA		1		>=2.0 Positive	Negative	<10%	0	3+ Positive		Other, specify		No	No	C50.9	8050-03-01	C50.9	Negative	3	YES	2002	NO		0	0	5
TCGA.AO.A126.01	39	M0	N0 (i-)	Stage IIA		T2		Breast Cancer	Breast Invasive Ductal Carcinoma	69	3033	0	8.77	Recurred/Progressed				Positive	10-19%	NOT HISPANIC OR LATINO		2012-07-10	0.1535	30		1.1	74	>=2.2 Positive	Negative	<10%	1	3+ Positive		Infiltrating Ductal Carcinoma		No	No	C50.9	8500-03-01	C50.9	Negative	2	YES	2002	NO		0	0	5
TCGA.AO.A128.01	61	M0	N0 (i-)	Stage IIA		T2		Breast Cancer	Breast Invasive Ductal Carcinoma	49	2960	0	106.7	DiseaseFree				Negative	<10%	NOT HISPANIC OR LATINO		2012-07-10	0.1548	30		1	52	>=2.0 Positive	Negative	<10%	0	3+ Positive		Infiltrating Ductal Carcinoma		No	No	C50.9	8500-03-01	C50.9	Negative	NA	YES	2002	NO		0	0	15
TCGA.AO.A129.01	29	M0	N1a	Stage IIB	5th	T2		Breast Cancer	Breast Invasive Ductal Carcinoma	49	2915	0	107.95	DiseaseFree				Negative	<10%	NOT HISPANIC OR LATINO		2012-08-10	0.3991	31		1	52	>=2.0 Positive	Negative	<10%	0	3+ Positive		Infiltrating Ductal Carcinoma		No	No	C50.9	8500-03-01	C50.9	Negative	NA	YES	2002	NO		2	NA	21
TCGA.AO.A12A.01	47	M0	N0 (i+)	Stage IIA	6th	T2		Breast Cancer	Breast Invasive Ductal Carcinoma	58	2793	0	102.23	DiseaseFree				Positive	90-99%	NOT HISPANIC OR LATINO		2012-08-10	0.1372	30		1	61	>=2.0 Positive	Negative	<10%	1	3+ Positive		Infiltrating Ductal Carcinoma		No	No	C50.9	8500-03-01	C50.9	Negative	2	YES	2003	NO		0	1	27
TCGA.AO.A12B.01	63	M0	N0 (i-)	Stage IIA	6th	T2		Breast Cancer	Breast Invasive Ductal Carcinoma		2365	0	98.19	DiseaseFree				Positive	90-99%	HISPANIC OR LATINO		2012-08-10	0.1121	NA		NA				<10%	0	3+ Positive		Infiltrating Ductal Carcinoma		No	No	C50.9	8500-03-01	C50.9	Negative	4	YES	2004	NO		0	0	2
TCGA.AO.A12C.01	42	M0	N1a	Stage IIB	6th	T2		Breast Cancer	Breast Invasive Ductal Carcinoma	78	2086	0	77.92	DiseaseFree				Positive	90-99%	NOT HISPANIC OR LATINO		2012-08-10	NA	30		1.6	125	>=2.0 Positive	Negative	90-99%	3	3+ Positive		Infiltrating Ductal Carcinoma		No	No	C50.9	8500-03-01	C50.9	Positive	2	YES	2005	NO		2	NA	31
TCGA.AO.A12D.01	43	M0	N1a	Stage IIA	6th	T1c		Breast Cancer	Breast Invasive Ductal Carcinoma	66	1948	0	82.62	DiseaseFree				Negative	<10%	NOT HISPANIC OR LATINO		2012-08-10	0.325	32		6.7	441	>=2.0 Positive	Positive	90-99%	3	3+ Positive		Infiltrating Ductal Carcinoma		No	No	C50.9	8500-03-01	C50.9	Positive	NA	YES	2005	NO		1	0	16
TCGA.AO.A12E.01	51	M0	N0 (i+)	Stage IIB	6th	T3		Breast Cancer	Breast Invasive Lobular Carcinoma		1822	0	70.37	DiseaseFree				Positive	80-89%	NOT HISPANIC OR LATINO		2012-08-10	0.4013	NA		NA				<10%	0	3+ Positive		Infiltrating Lobular Carcinoma		No	No	C50.9	8520-03-01	C50.9	Negative	2	YES	2005	NO		0	1	13
TCGA.AO.A12F.01	36	M0	N0 (i-)	Stage IIA	6th	T2		Breast Cancer	Breast Invasive Ductal Carcinoma		1578	0	60.51	DiseaseFree				Negative	<10%	NOT HISPANIC OR LATINO		2012-08-10	0.6214	NA		NA				<10%	1	3+ Positive		Infiltrating Ductal Carcinoma		No	No	C50.9	8500-03-01	C50.9	Negative	NA	YES	2006	NO		0	0	17
TCGA.AO.A12G.01	75	M0	N0 (i+)	Stage IIA	6th	T2		Breast Cancer	Breast Invasive Ductal Carcinoma	67	1415	0	53.84	DiseaseFree				Positive	90-99%	NOT HISPANIC OR LATINO		2012-08-10	0.2741	23		1	66	>=2.0 Positive	Negative		2			Other, specify		No	No	C50.9	8022-03-01	C50.9	Positive	4	YES	2006	NO		0	1	4
TCGA.AO.A12H.01	69	M0	N0 (i-)	Stage IIA	6th	T2		Breast Cancer	Breast Invasive Ductal Carcinoma		1017	0	40.54	DiseaseFree				Positive	90-99%	NOT HISPANIC OR LATINO		2012-08-10	0	NA		NA				<10%	0	3+ Positive		Other, specify		No	No	C50.9	8523-03-01	C50.9	Negative	4	YES	2008	NO		0	0	10
TCGA.AO.A1KO.01	46	M0	N0 (i+)	Stage IIB	6th	T3		Breast Cancer	Breast Invasive Lobular Carcinoma		832	0	20.43	DiseaseFree			4 Point Scale	Positive	90-99%	NOT HISPANIC OR LATINO		2004-01-11	0	NA		NA				<10%	1			Infiltrating Lobular Carcinoma		No	No	C50.9	8520-03-01	C50.9	Negative	4	YES	2008	NO	YES	0	1	19
TCGA.AO.A1KP.01	77	M0	N1	Stage IIA	6th	T1		Breast Cancer	Breast Invasive Ductal Carcinoma		2604	0	97.01	DiseaseFree			4 Point Scale	Positive	80-89%	NOT HISPANIC OR LATINO		2004-01-11	0.1817	NA		1.3		>=2.0 Positive	Negative	<10%	1			Infiltrating Ductal Carcinoma		No	No	C50.9	8500-03-01	C50.9	Negative	4	YES	2003	NO	YES	0	1	9
TCGA.AO.A1KQ.01	84	M0	N1	Stage IIIB	6th	T4		Breast Cancer	Breast Invasive Ductal Carcinoma		1553	0	61.83	DiseaseFree			4 Point Scale	Positive	90-99%	NOT HISPANIC OR LATINO		2004-01-11	0.5026	NA		NA				<10%	1			Infiltrating Ductal Carcinoma		No	No	C50.9	8500-03-01	C50.9	Negative	4	YES	2006	NO	YES	2	0	9
TCGA.AO.A1KR.01	51	M0	N0	Stage IIA	6th	T2		Breast Cancer	Breast Invasive Ductal Carcinoma		1932	0	82.56	DiseaseFree			4 Point Scale	Negative		NOT HISPANIC OR LATINO		9/15/11	0.4509	NA		NA	1		Negative		1			Infiltrating Ductal Carcinoma		No	No	C50.9	8500-03-01	C50.9	Negative	NA	YES	2005	NO	YES	0	0	4
TCGA.AO.A1KS.01	69	M0	N0 (i-)	Stage IIA	7th	T2		Breast Cancer	Breast Invasive Lobular Carcinoma	3.2	147	0	11.5	DiseaseFree			4 Point Scale	Positive	90-99%	NOT HISPANIC OR LATINO		2004-01-11	0.4859	40		1	3.2	Positive >2.2	Negative	10-19%	2			Infiltrating Lobular Carcinoma		No	No	C50.9	8520-03-01	C50.9	Equivocal	4	YES	2010	NO	YES	0	0	5
TCGA.AO.A1KT.01	78	M0	N1	Stage IIA	6th	T1		Breast Cancer	Breast Invasive Ductal Carcinoma	1.7	617	0	17.77	DiseaseFree			4 Point Scale	Positive	90-99%	NOT HISPANIC OR LATINO		2004-01-11	0.3513	40		1.4	2.4	>2.2 Positive	Negative	10-19%	2			Infiltrating Ductal Carcinoma		No		C50.9	8500-03-01	C50.9	Equivocal	4	YES	2009	NO	YES	1	1	5
TCGA.AQ.A04H.01	61	MX	N2a	Stage IIIA	6th	T2		Breast Cancer	Breast Invasive Ductal Carcinoma		365	0	24.77	DiseaseFree		>10%		Positive	90-99%	NOT HISPANIC OR LATINO		12/15/10	0.4203	30		3.2			Positive		2			Infiltrating Ductal Carcinoma		No	No	C50.9	8500-03-01	C50.9	Indeterminate	NA	YES	2009	NO		4	NA	15
TCGA.AQ.A04J.01	45	M0	N0 (i+)	Stage IIA		T2		Breast Cancer	Breast Invasive Ductal Carcinoma		118	0	26.91	DiseaseFree				Negative	<10%	NOT HISPANIC OR LATINO		10/15/10	0.3431	NA		NA				<10%	0			Infiltrating Ductal Carcinoma		No	No	C50.9	8500-03-01	C50.9	Negative	0	YES	2009	NO		0	0	20
TCGA.AQ.A0Y5.01	70	MX	N2a	Stage IIIA	7th	T2		Breast Cancer	Breast Invasive Ductal Carcinoma		212	0	NA					Positive	70-79%	NOT HISPANIC OR LATINO		2004-07-11	0.4961	NA		3.8			Positive		2			Infiltrating Ductal Carcinoma		Yes	Yes	C50.9	8500-03-01	C50.9	Positive	NA	YES	2010	NO	YES	5	NA	17
TCGA.AQ.A1H2.01	84	MX	N2a	Stage IIIA	7th	T2		Breast Cancer	Breast Invasive Ductal Carcinoma		156	0	15.6	DiseaseFree				Positive	90-99%	NOT HISPANIC OR LATINO		4/20/11	0.3295	NA		2.7			Positive		2			Infiltrating Ductal Carcinoma		No	No	C50.9	8500-03-01	C50.9	Indeterminate	NA	YES	2010	NO	YES	13	NA	19
TCGA.AQ.A1H3.01	49	MX	N3a	Stage IIIC	7th	T2		Breast Cancer	Breast Invasive Ductal Carcinoma		94	0	32.49	DiseaseFree				Positive	90-99%	NOT HISPANIC OR LATINO		4/20/11	0.2038	NA		NA					1			Infiltrating Ductal Carcinoma		No	No	C50.9	8500-03-01	C50.9	Negative	NA	YES	2010	NO	YES	14	NA	23
TCGA.AQ.A54N.01	51	M0	N0	Stage IIA	7th	T2		Breast Cancer	Breast Invasive Ductal Carcinoma		639	0	2.56	DiseaseFree				Negative		HISPANIC OR LATINO		2/26/13	0.6816	NA		1.1			Negative		2			Infiltrating Ductal Carcinoma		No	Yes	C50.9	8500-03-01	C50.9	Equivocal	NA	YES	2011	NO	YES	0	0	1
TCGA.AQ.A54O.01	51	M0	N0	Stage IIA	7th	T2		Breast Cancer	Breast Invasive Ductal Carcinoma		617	0	32.88	DiseaseFree				Positive	90-99%	NOT HISPANIC OR LATINO		2/26/13	0.4149	NA		NA					1			Infiltrating Ductal Carcinoma		No	Yes	C50.9	8500-03-01	C50.9	Negative	NA	YES	2011	NO	YES	0	0	14
TCGA.AQ.A7U7.01	55	M0	N2a	Stage IIIA	7th	T2		Breast Cancer	Breast Invasive Lobular Carcinoma		223	0	NA					Positive	80-89%	NOT HISPANIC OR LATINO	L Total Mastectomy	12/18/13	0.2481	NA		NA					NA			Infiltrating Lobular Carcinoma		No	Yes	C50.9	8520-03-01	C50.9	Negative	NA	YES	2013	NO	YES	4	0	14
TCGA.AR.A0TQ.01	27	M0	N1	Stage IIIA	6th	T3		Breast Cancer	Breast Invasive Ductal Carcinoma		1512	0	98.26	DiseaseFree				Positive	10-19%	NOT HISPANIC OR LATINO		2003-07-11	0.1275	NA		NA			Positive		2			Infiltrating Ductal Carcinoma		No	No	C50.9	8500-03-01	C50.9	Equivocal	NA	YES	2006	NO		2	NA	15
TCGA.AR.A0TR.01	68	M0	N1	Stage IIB		T2		Breast Cancer	Breast Invasive Ductal Carcinoma		1535	0	NA					Positive		NOT HISPANIC OR LATINO		2003-08-11	0.6024	NA		NA			Negative		2			Infiltrating Ductal Carcinoma		No	No	C50.9	8500-03-01	C50.9	Equivocal	NA	YES	2006	NO		1	NA	27
TCGA.AR.A0TS.01	46	M0	N1	Stage IIB	6th	T2		Breast Cancer	Breast Invasive Ductal Carcinoma		1549	0	84.03	DiseaseFree				Negative		NOT HISPANIC OR LATINO		2003-08-11	0.0895	NA		NA					1			Infiltrating Ductal Carcinoma		No	No	C50.9	8500-03-01	C50.9	Negative	NA	YES	2006	NO		2	NA	16
TCGA.AR.A0TT.01	53	M0	N2	Stage IIIA	6th	T2		Breast Cancer	Breast Invasive Ductal Carcinoma		1567	0	108.94	DiseaseFree				Positive	10-19%		Wide local excision	2003-08-11	0.3875	NA		NA					1			Infiltrating Ductal Carcinoma		No	No	C50.9	8500-03-01	C50.9	Negative	NA	YES	2006	NO		5	NA	19
TCGA.AR.A0TU.01	35	M0	N0	Stage IIA	6th	T2		Breast Cancer	Breast Invasive Ductal Carcinoma		1633	0	23.29	DiseaseFree				Negative				2003-10-11	NA	NA		NA					1			Infiltrating Ductal Carcinoma		No	No	C50.9	8500-03-01	C50.9	Negative	NA	YES	2006	NO		0	NA	4
TCGA.AR.A0TV.01	66	M0	N0	Stage IIA	6th	T2		Breast Cancer	Breast Invasive Ductal Carcinoma		1716	0	75.16	DiseaseFree				Positive	90-99%			2003-10-11	0.3859	NA		NA			Negative		2			Infiltrating Ductal Carcinoma		No	No	C50.9	8500-03-01	C50.9	Equivocal	NA	YES	2005	NO		0	NA	3
TCGA.AR.A0TW.01	50	M0	N1	Stage IIIA		T3		Breast Cancer	Breast Invasive Ductal Carcinoma		1888	0	24.28	Recurred/Progressed				Positive		NOT HISPANIC OR LATINO		2003-10-11	0.4849	NA		NA			Negative		2			Infiltrating Ductal Carcinoma		No	No	C50.9	8500-03-01	C50.9	Equivocal	NA	YES	2005	NO		3	NA	27
TCGA.AR.A0TX.01	64	M0	N1	Stage IIA		T1		Breast Cancer	Breast Invasive Ductal Carcinoma		1976	0	64.78	DiseaseFree				Positive	<10%		Wide local excision	2003-10-11	0.2237	NA		NA					3			Infiltrating Ductal Carcinoma		No	No	C50.9	8500-03-01	C50.9	Positive	NA	YES	2005	NO		3	NA	25
TCGA.AR.A0TY.01	54	M0	N0	Stage IIA		T2		Breast Cancer	Breast Invasive Ductal Carcinoma		2141	0	17.87	Recurred/Progressed				Positive	10-19%	NOT HISPANIC OR LATINO		2003-10-11	0.3607	NA		NA					NA			Infiltrating Ductal Carcinoma		No	No	C50.9	8500-03-01	C50.9	Negative	NA	YES	2004	NO		0	NA	15
TCGA.AR.A0TZ.01	43	M1	N2			T2		Breast Cancer	Breast Invasive Ductal Carcinoma		2239	0	43.13	Recurred/Progressed				Positive		NOT HISPANIC OR LATINO		2003-07-11	0.8185	NA		NA			Negative		2			Infiltrating Ductal Carcinoma		No	No	C50.9	8500-03-01	C50.9	Equivocal	NA	YES	2004	NO		6	NA	30
TCGA.AR.A0U0.01	73	M0	N1	Stage IIB		T2		Breast Cancer	Breast Invasive Ductal Carcinoma		2289	0	65.31	DiseaseFree				Negative				2003-07-11	0.4875	NA		NA					NA			Infiltrating Ductal Carcinoma		No	No	C50.9	8500-03-01	C50.9		NA	YES	2004	NO		0	2	4
TCGA.AR.A0U2.01	47	M0	N2	Stage IIIA		T2		Breast Cancer	Breast Invasive Ductal Carcinoma		2395	0	52.86	Recurred/Progressed				Positive	10-19%	NOT HISPANIC OR LATINO		2/24/11	0.6621	NA		NA					1			Infiltrating Ductal Carcinoma		No	No	C50.9	8500-03-01	C50.9	Negative	NA	YES	2004	NO		4	0	16
TCGA.AR.A0U4.01	54	M0	N0	Stage IIA	6th	T2		Breast Cancer	Breast Invasive Ductal Carcinoma		1517	0	107.13	DiseaseFree				Negative		NOT HISPANIC OR LATINO		2003-10-11	0.4452	NA		NA					NA			Infiltrating Ductal Carcinoma		No	No	C50.9	8500-03-01	C50.9	Negative	NA	YES	2006	NO		0	NA	10
TCGA.AR.A1AI.01	47	M0	N0	Stage IIA	6th	T2		Breast Cancer	Breast Invasive Ductal Carcinoma		1939	0	19.32	Recurred/Progressed				Negative		NOT HISPANIC OR LATINO		6/15/11	0.4681	NA		NA			Negative		2			Medullary Carcinoma		No	No	C50.9	8510-03-01	C50.9	Equivocal	NA	YES	2005	NO	YES	0	NA	5
TCGA.AR.A1AJ.01	83	M0	N0	Stage I	6th	T1		Breast Cancer	Breast Invasive Ductal Carcinoma		1828	0	100.92	DiseaseFree				Positive	10-19%	NOT HISPANIC OR LATINO	Wide local excision	6/13/11	0.0657	NA		NA					NA			Infiltrating Ductal Carcinoma		No	No	C50.9	8500-03-01	C50.9	Negative	NA	YES	2005	NO	YES	0	NA	8
TCGA.AR.A1AK.01	70	M0	N0	Stage I	6th	T1		Breast Cancer	Breast Invasive Lobular Carcinoma		1744	0	103.78	DiseaseFree				Positive	10-19%	NOT HISPANIC OR LATINO		6/15/11	0.2941	NA		NA					1			Infiltrating Lobular Carcinoma		No	No	C50.9	8520-03-01	C50.9	Negative	NA	YES	2006	NO	YES	0	NA	5
TCGA.AR.A1AL.01	60	M0	N1	Stage IIIA	6th	T3		Breast Cancer	Breast Invasive Lobular Carcinoma		1528	0	97.6	DiseaseFree				Positive	70-79%	NOT HISPANIC OR LATINO		6/15/11	0.0817	NA		NA					1			Infiltrating Lobular Carcinoma		No	No	C50.9	8520-03-01	C50.9	Negative	NA	YES	2006	NO	YES	3	NA	15
TCGA.AR.A1AM.01	52	M0	N1	Stage IIIA	6th	T3		Breast Cancer	Breast Invasive Lobular Carcinoma		1506	0	98.26	DiseaseFree				Positive		NOT HISPANIC OR LATINO		11/20/12	0.1216	NA		NA			Negative		2			Infiltrating Lobular Carcinoma		No	No	C50.9	8520-03-01	C50.9	Equivocal	NA	YES	2006	NO	YES	1	NA	12
TCGA.AR.A1AN.01	46	M0	N0	Stage IIA	6th	T2		Breast Cancer	Breast Invasive Ductal Carcinoma		1463	0	95.93	DiseaseFree				Positive	70-79%	HISPANIC OR LATINO	Wide Local Excision	6/14/11	0.3367	NA		NA					NA			Infiltrating Ductal Carcinoma		No	No	C50.9	8500-03-01	C50.9	Negative	NA	YES	2006	NO	YES	0	NA	5
TCGA.AR.A1AO.01	47	M0	N1	Stage IIA	6th	T1		Breast Cancer	Breast Invasive Ductal Carcinoma		1471	0	86.01	DiseaseFree				Positive		NOT HISPANIC OR LATINO	Wide local excision	6/13/11	0.0002	NA		NA					1			Infiltrating Ductal Carcinoma		No	No	C50.9	8500-03-01	C50.9	Negative	NA	YES	2006	NO	YES	2	NA	39
TCGA.AR.A1AP.01	80	M0	N0	Stage I	6th	T1		Breast Cancer	Breast Invasive Ductal Carcinoma		1450	0	93.82	DiseaseFree				Positive	70-79%	NOT HISPANIC OR LATINO	Wide local excision	6/13/11	0.2882	NA		NA			Negative		2			Infiltrating Ductal Carcinoma		No	No	C50.9	8500-03-01	C50.9	Equivocal	NA	YES	2007	NO	YES	0	NA	1
TCGA.AR.A1AQ.01	49	M0	N0	Stage IIA	6th	T2		Breast Cancer	Breast Invasive Ductal Carcinoma		1424	0	99.24	DiseaseFree				Negative		NOT HISPANIC OR LATINO	Wide local excision	6/14/11	0.4982	NA		NA			Negative		2			Infiltrating Ductal Carcinoma		No	No	C50.9	8500-03-01	C50.9	Equivocal	NA	YES	2007	NO	YES	0	NA	6
TCGA.AR.A1AR.01	50	M0	N2	Stage IIIA	6th	T1		Breast Cancer	Breast Invasive Ductal Carcinoma		1416	0	12.71	Recurred/Progressed				Negative		NOT HISPANIC OR LATINO		6/28/11	0.4696	NA		NA					NA			Infiltrating Ductal Carcinoma		No	Yes	C50.9	8500-03-01	C50.9	Negative	NA	YES	2007	NO		5	NA	14
TCGA.AR.A1AS.01	54	M0	N1	Stage IIB	6th	T2		Breast Cancer	Breast Invasive Ductal Carcinoma		1331	0	37.78	DiseaseFree				Positive	70-79%		Wide local excision	6/14/11	0.1378	NA		NA					1			Infiltrating Ductal Carcinoma		No	No	C50.9	8500-03-01	C50.9	Negative	NA	YES	2007	NO	YES	1	NA	17
TCGA.AR.A1AT.01	62	M0	N0	Stage IIA	6th	T2		Breast Cancer	Breast Invasive Lobular Carcinoma		1339	0	NA					Positive	<10%	NOT HISPANIC OR LATINO	Wide local excision	6/14/11	NA	NA		NA					3			Infiltrating Lobular Carcinoma		No	No	C50.9	8520-03-01	C50.9	Positive	NA	YES	2007	NO	YES	1	NA	3
TCGA.AR.A1AU.01	39	M0	N2	Stage IIIA	6th	T2		Breast Cancer	Breast Invasive Ductal Carcinoma		1317	0	94.22	DiseaseFree				Positive	70-79%	NOT HISPANIC OR LATINO	Total Mastectomy	6/14/11	0.2156	NA		NA			Negative		2			Infiltrating Ductal Carcinoma		No	No	C50.9	8500-03-01	C50.9	Equivocal	NA	YES	2007	NO	YES	4	NA	37
TCGA.AR.A1AV.01	68	M0	N1	Stage IIB	6th	T2		Breast Cancer	Breast Invasive Ductal Carcinoma		1233	0	61.24	DiseaseFree				Positive	70-79%	HISPANIC OR LATINO		6/14/11	0.189	NA		NA					1			Infiltrating Ductal Carcinoma		No	No	C50.9	8500-03-01	C50.9	Negative	NA	YES	2007	NO	YES	1	NA	25
TCGA.AR.A1AW.01	65	M0	N0	Stage IIA	6th	T2		Breast Cancer	Breast Invasive Ductal Carcinoma		1157	0	86.47	DiseaseFree				Positive	70-79%	NOT HISPANIC OR LATINO		6/14/11	0.1214	NA		NA			Negative		2			Infiltrating Ductal Carcinoma		No	No	C50.9	8500-03-01	C50.9	Equivocal	NA	YES	2007	NO	YES	0	NA	1
TCGA.AR.A1AX.01	64	M0	N0	Stage I	6th	T1		Breast Cancer	Breast Invasive Ductal Carcinoma		1140	0	86.37	DiseaseFree				Positive		NOT HISPANIC OR LATINO	Wide local excision	6/14/11	0.0366	NA		NA					3			Infiltrating Ductal Carcinoma		No	No	C50.9	8500-03-01	C50.9	Positive	NA	YES	2007	NO	YES	0	NA	8
TCGA.AR.A1AY.01	65	M0	N0	Stage I	6th	T1		Breast Cancer	Breast Invasive Ductal Carcinoma		1085	0	33.71	DiseaseFree				Negative		NOT HISPANIC OR LATINO	Wide Local Excision	6/14/11	0.5101	NA		NA					NA			Infiltrating Ductal Carcinoma		No	No	C50.9	8500-03-01	C50.9	Negative	NA	YES	2008	NO	YES	0	NA	4
TCGA.AR.A24K.01	46	M0	N0	Stage IIA	6th	T2	No value Given	Breast Cancer	Breast Invasive Ductal Carcinoma		2325	0	50.85	DiseaseFree				Positive	10-19%		Wide local excision	2008-12-11	0.2005	NA		NA			Negative		2			Infiltrating Ductal Carcinoma		No	No	C50.9	8500-03-01	C50.9	Equivocal	NA	YES	2004	NO	YES	0	NA	2
TCGA.AR.A24L.01	26	M0	N1	Stage IIB	6th	T2		Breast Cancer	Breast Invasive Ductal Carcinoma		2275	0	46.45	Recurred/Progressed				Positive	10-19%	NOT HISPANIC OR LATINO	Wide local excision	2008-12-11	0.3426	NA		NA			Negative		2			Infiltrating Ductal Carcinoma		No	No	C50.9	8500-03-01	C50.9	Equivocal	NA	YES	2005	NO	YES	2	NA	12
TCGA.AR.A24M.01	38	M0	N2	Stage IIIA	6th	T2		Breast Cancer	Breast Mixed Ductal and Lobular Carcinoma		2245	0	120.24	DiseaseFree				Positive	10-19%	NOT HISPANIC OR LATINO	Wide local excision	2008-12-11	0.1579	NA		NA					1			Mixed Histology (please specify)	Mixed invasive ductal and invasive lobular	No	No	C50.9	8522-03-01	C50.9	Negative	NA	YES	2005	NO	YES	4	NA	28
TCGA.AR.A24N.01	54	M0	N0	Stage I	6th	T1		Breast Cancer	Breast Invasive Ductal Carcinoma		2219	0	99.7	DiseaseFree				Positive	10-19%	NOT HISPANIC OR LATINO		8/16/11	0.1106	NA		NA			Negative		2			Infiltrating Ductal Carcinoma		No	No	C50.9	8500-03-01	C50.9	Equivocal	NA	YES	2005	NO	YES	0	NA	4
TCGA.AR.A24O.01	43	M0	N2	Stage IIIA	6th	T3		Breast Cancer	Breast Mixed Ductal and Lobular Carcinoma		2213	0	84.13	Recurred/Progressed				Positive		NOT HISPANIC OR LATINO		8/16/11	0.0332	NA		NA					NA			Mixed Histology (please specify)	Lobular carcinoma with ductal features	No	No	C50.9	8522-03-01	C50.9	Negative	NA	YES	2005	NO	YES	7	NA	19
TCGA.AR.A24P.01	47	M0	N0	Stage I	6th	T1		Breast Cancer	Breast Invasive Ductal Carcinoma		2161	0	2.76	DiseaseFree				Positive	10-19%	NOT HISPANIC OR LATINO	Wide local excision	8/16/11	0.1587	NA		NA			Negative		2			Infiltrating Ductal Carcinoma		No	No	C50.9	8500-03-01	C50.9	Equivocal	NA	YES	2005	NO	YES	0	NA	3
TCGA.AR.A24Q.01	49	M0	N0	Stage IIB	6th	T3		Breast Cancer	Breast Invasive Ductal Carcinoma		1932	0	104.2	DiseaseFree				Positive	<10%			8/30/11	0.664	NA		NA					NA			Infiltrating Ductal Carcinoma		No	No	C50.9	8500-03-01	C50.9	Negative	NA	YES	2006	NO	YES	0	NA	2
TCGA.AR.A24R.01	45	M0	N2	Stage IIIA	6th	T1		Breast Cancer	Breast Invasive Ductal Carcinoma		1913	0	112.68	DiseaseFree				Positive	10-19%	NOT HISPANIC OR LATINO	Wide local excision	8/26/11	0.3412	NA		NA			Negative		1			Infiltrating Ductal Carcinoma		No	No	C50.9	8500-03-01	C50.9	Negative	NA	YES	2006	NO	YES	6	NA	28
TCGA.AR.A24S.01	61	M0	N0	Stage I	6th	T1		Breast Cancer	Breast Invasive Ductal Carcinoma		1812	0	97.77	DiseaseFree				Positive	70-79%	NOT HISPANIC OR LATINO	Wide local excision	8/30/11	0.3411	NA		NA					NA			Infiltrating Ductal Carcinoma		No	No	C50.9	8500-03-01	C50.9	Negative	NA	YES	2006	NO	YES	0	NA	4
TCGA.AR.A24T.01	46	M0	N3	Stage IIIC	6th	T3		Breast Cancer	Breast Invasive Lobular Carcinoma		1786	0	105.19	DiseaseFree				Positive	10-19%	NOT HISPANIC OR LATINO		8/30/11	0.2168	NA		NA			Negative		2			Infiltrating Lobular Carcinoma		No	No	C50.9	8520-03-01	C50.9	Equivocal	NA	YES	2006	NO	YES	15	NA	17
TCGA.AR.A24U.01	47	M0	N1	Stage IIA	6th	T1		Breast Cancer	Breast Invasive Ductal Carcinoma		1763	0	102.76	DiseaseFree				Negative		NOT HISPANIC OR LATINO		8/26/11	0.1646	NA		NA					3			Infiltrating Ductal Carcinoma		No	No	C50.9	8500-03-01	C50.9	Positive	NA	YES	2006	NO	YES	2	NA	25
TCGA.AR.A24V.01	52	M0	N1	Stage IIB	6th	T2		Breast Cancer	Breast Invasive Ductal Carcinoma		1720	0	105.22	DiseaseFree				Positive	80-89%	NOT HISPANIC OR LATINO	Wide local excision	8/29/11	0.2671	NA		NA					NA			Infiltrating Ductal Carcinoma		No	No	C50.9	8500-03-01	C50.9	Negative	NA	YES	2006	NO	YES	1	NA	2
TCGA.AR.A24W.01	55	M0	N1	Stage IIB	6th	T2		Breast Cancer	Breast Invasive Ductal Carcinoma		1720	0	50.92	DiseaseFree				Positive			Total Mastectomy	2011-10-11	0.1024	NA		NA					NA			Infiltrating Ductal Carcinoma		No	No	C50.9	8500-03-01	C50.9	Negative	NA	YES	2006	NO	YES	3	NA	22
TCGA.AR.A24X.01	52	M0	N0	Stage IIA	6th	T2		Breast Cancer	Breast Mixed Ductal and Lobular Carcinoma		1717	0	98.69	DiseaseFree				Positive	80-89%			8/30/11	0.0713	NA		NA			Negative		2			Mixed Histology (please specify)	Mixed invasive ductal and invasive lobular	No	No	C50.9	8522-03-01	C50.9	Equivocal	NA	YES	2006	NO	YES	0	NA	7
TCGA.AR.A24Z.01	57	M0	N0	Stage IIA	6th	T2		Breast Cancer	Breast Invasive Ductal Carcinoma		1673	0	98.59	DiseaseFree				Positive			Total mastectomy	8/30/11	0.5036	NA		NA					NA			Infiltrating Ductal Carcinoma		No	No	C50.9	8500-03-01	C50.9	Negative	NA	YES	2006	NO	YES	0	NA	8
TCGA.AR.A250.01	58	M0	N0	Stage IIA	6th	T2		Breast Cancer	Breast Invasive Ductal Carcinoma		1629	0	88.93	DiseaseFree				Positive	70-79%	NOT HISPANIC OR LATINO	Wide local excision and simple mastectomy	8/30/11	0.3845	NA		NA			Positive		2			Infiltrating Ductal Carcinoma		No	No	C50.9	8500-03-01	C50.9	Equivocal	NA	YES	2006	NO	YES	0	NA	4
TCGA.AR.A251.01	51	M0	N2	Stage IIIA	6th	T2		Breast Cancer	Breast Invasive Ductal Carcinoma		1611	0	99.54	DiseaseFree				Positive		NOT HISPANIC OR LATINO	Wide local excision	8/30/11	0.6718	NA		NA			Negative		2			Infiltrating Ductal Carcinoma		No	No	C50.9	8500-03-01	C50.9	Equivocal	NA	YES	2006	NO	YES	4	NA	7
TCGA.AR.A252.01	50	M0	N0	Stage I	6th	T1		Breast Cancer	Breast Invasive Ductal Carcinoma		1405	0	93.23	DiseaseFree				Positive	70-79%	NOT HISPANIC OR LATINO	Wide local excision	8/30/11	0.0162	NA		NA					NA			Infiltrating Ductal Carcinoma		No	No	C50.9	8500-03-01	C50.9	Negative	NA	YES	2007	NO	YES	0	NA	4
TCGA.AR.A254.01	50	M0	N2	Stage IIIA	6th	T2		Breast Cancer	Breast Invasive Ductal Carcinoma		1381	0	85.58	DiseaseFree				Positive		NOT HISPANIC OR LATINO	Wide local excision	8/31/11	0.2369	NA		NA					3			Infiltrating Ductal Carcinoma		No	No	C50.9	8500-03-01	C50.9	Positive	NA	YES	2007	NO	YES	9	NA	30
TCGA.AR.A255.01	62	M0	N0	Stage I	6th	T1		Breast Cancer	Breast Invasive Ductal Carcinoma		1225	0	70.99	DiseaseFree				Positive		NOT HISPANIC OR LATINO	Wide local excision	8/31/11	0.6568	NA		NA					3			Infiltrating Ductal Carcinoma		No	No	C50.9	8500-03-01	C50.9	Positive	NA	YES	2007	NO	YES	0	NA	2
TCGA.AR.A256.01	45	M0	N0	Stage IIA	5th	T2		Breast Cancer	Breast Invasive Ductal Carcinoma		3740	0	53.88	Recurred/Progressed				Negative			Mastectomy	8/31/11	0.6832	NA		NA					1			Infiltrating Ductal Carcinoma		No	No	C50.9	8500-03-01	C50.9	Negative	NA	YES	2001	NO	YES	0	NA	5
TCGA.AR.A2LH.01	55	M0	N3	Stage III	6th	T3		Breast Cancer	Breast Invasive Lobular Carcinoma		1661	0	14.26	Recurred/Progressed				Negative		NOT HISPANIC OR LATINO		2001-12-12	0	NA		NA			Negative		2			Infiltrating Lobular Carcinoma		No	No	C50.9	8520-03-01	C50.9	Equivocal	NA	YES	2007	NO	YES	29	NA	39
TCGA.AR.A2LJ.01	40	MX	N1	Stage IIIA	6th	T3		Breast Cancer	Breast Invasive Lobular Carcinoma		1382	0	86.47	DiseaseFree				Positive	70-79%	NOT HISPANIC OR LATINO	Total Mastectomy	2001-12-12	0.0874	NA		NA			Positive		3			Infiltrating Lobular Carcinoma		No	No	C50.9	8520-03-01	C50.9	Positive	NA	YES	2007	NO	YES	1	NA	18
TCGA.AR.A2LK.01	62	M0	N2	Stage III	6th	T3		Breast Cancer	Breast Invasive Lobular Carcinoma		1340	0	42.84	Recurred/Progressed				Positive	70-79%	NOT HISPANIC OR LATINO	Wide local excision	1/25/12	0.6563	NA		NA			Negative		1			Infiltrating Lobular Carcinoma		No	No	C50.9	8520-03-01	C50.9	Equivocal	NA	YES	2007	NO	YES	5	NA	18
TCGA.AR.A2LL.01	70	M0	N0	Stage IIB	6th	T3		Breast Cancer	Breast Invasive Lobular Carcinoma		1315	0	66.1	DiseaseFree				Positive	70-79%	NOT HISPANIC OR LATINO		2/14/12	0.3178	NA		NA			Negative		2			Infiltrating Lobular Carcinoma		No	Yes	C50.9	8520-03-01	C50.9	Equivocal	NA	YES	2007	NO	YES	0	NA	4
TCGA.AR.A2LM.01	49	M0	N1	Stage II	6th	T1		Breast Cancer	Breast Invasive Lobular Carcinoma		1339	0	63.57	DiseaseFree				Positive	70-79%	NOT HISPANIC OR LATINO		2001-12-12	0.1	NA		NA			Negative		NA			Infiltrating Lobular Carcinoma		No	No	C50.9	8520-03-01	C50.9		NA	YES	2007	NO	YES	1	NA	3
TCGA.AR.A2LN.01	65	M0	N0	Stage IIA	7th	T2		Breast Cancer	Breast Invasive Lobular Carcinoma		513	0	38.14	DiseaseFree				Positive	70-79%	NOT HISPANIC OR LATINO	Mastectomy	2001-12-12	0.0982	NA		NA					1			Infiltrating Lobular Carcinoma		No	No	C50.9	8520-03-01	C50.9	Negative	NA	YES	2010	NO	YES	0	NA	2
TCGA.AR.A2LO.01	46	M0	N1	Stage IIB	7th	T2		Breast Cancer	Breast Invasive Lobular Carcinoma		486	0	39.36	DiseaseFree				Positive	70-79%	NOT HISPANIC OR LATINO		2001-12-12	0.2232	NA		NA			Negative		2			Infiltrating Lobular Carcinoma		No	No	C50.9	8520-03-01	C50.9	Equivocal	NA	YES	2010	NO	YES	1	NA	16
TCGA.AR.A2LQ.01	59	M0	N0	Stage IIB	7th	T3		Breast Cancer	Breast Invasive Lobular Carcinoma		449	0	40.51	DiseaseFree				Positive	70-79%	NOT HISPANIC OR LATINO		2001-12-12	0	NA		NA					1			Infiltrating Lobular Carcinoma		No	No	C50.9	8520-03-01	C50.9	Negative	NA	YES	2010	NO	YES	0	NA	3
TCGA.AR.A2LR.01	49	M0	N0	Stage I	7th	T1		Breast Cancer	Metaplastic Breast Cancer		447	0	57.23	DiseaseFree				Negative		NOT HISPANIC OR LATINO		2/14/12	0.4915	NA		NA					NA			Metaplastic Carcinoma		No	Yes	C50.9	8575-03-01	C50.9	Negative	NA	YES	2010	NO	YES	0	NA	4
TCGA.AR.A5QM.01	62	M0	N0	Stage IIA	6th	T2		Breast Cancer	Breast Invasive Lobular Carcinoma		1541	0	31.8	Recurred/Progressed				Positive		NOT HISPANIC OR LATINO	Wide Excision	5/15/13	0.3151	NA		NA					2			Infiltrating Lobular Carcinoma		No	Yes	C50.9	8520-03-01	C50.9	Equivocal	NA	YES	2008	NO	YES	0	NA	9
TCGA.AR.A5QN.01	68	M0	N3	Stage IIIC	7th	T2		Breast Cancer	Breast Invasive Lobular Carcinoma		328	0	33.28	DiseaseFree				Positive		NOT HISPANIC OR LATINO		5/15/13	0.2012	NA		NA					3			Infiltrating Lobular Carcinoma		No	No	C50.9	8520-03-01	C50.9	Positive	NA	YES	2012	NO	YES	10	NA	19
TCGA.AR.A5QP.01	54	M0	N1	Stage IIB	7th	T2		Breast Cancer	Breast Invasive Lobular Carcinoma		498	0	38.93	DiseaseFree				Positive		NOT HISPANIC OR LATINO		5/15/13	0.1282	NA		NA					2			Infiltrating Lobular Carcinoma		No	No	C50.9	8520-03-01	C50.9	Equivocal	NA	YES	2011	NO	YES	1	NA	40
TCGA.AR.A5QQ.01	68	M0	N1	Stage IIIA	7th	T3		Breast Cancer	Metaplastic Breast Cancer		576	0	9.89	Recurred/Progressed				Negative		NOT HISPANIC OR LATINO		5/15/13	0.0004	NA		NA					1			Other, specify		No	No	C50.9	8575-03-01	C50.9	Negative	NA	YES	2011	NO	YES	1	NA	24
TCGA.B6.A0I1.01	73	M0	N0	Stage IIA	5th	T2	image cytometry	Breast Cancer	Breast Invasive Ductal Carcinoma		4248	0	36.79	Recurred/Progressed				Negative		NOT HISPANIC OR LATINO		2001-11-12	0.3742	NA		NA					NA			Infiltrating Ductal Carcinoma		No	No	C50.9	8500-03-01	C50.9		NA	YES	1998	NO	YES	0	NA	7
TCGA.B6.A0I6.01	49	M0	N1	Stage IIA	3rd	T1c		Breast Cancer	Breast Invasive Ductal Carcinoma		7362	0	28.22	Recurred/Progressed				Negative		NOT HISPANIC OR LATINO		2011-02-10	NA	NA		NA					NA			Infiltrating Ductal Carcinoma		No	No	C50.9	8500-03-01	C50.9		NA	YES	1990	NO		6	NA	32
TCGA.B6.A0I8.01	46	M0	NX	Stage X	4th	T1		Breast Cancer	Breast Invasive Ductal Carcinoma		6372	0	24.51	Recurred/Progressed						NOT HISPANIC OR LATINO		2011-02-10	NA	NA		NA					NA			Infiltrating Ductal Carcinoma		No	Yes	C50.9	8500-03-01	C50.9		NA	YES	1992	NO		NA	NA	0
TCGA.B6.A0I9.01	62	M1	NX	Stage IV	3rd	T3	IHC	Breast Cancer	Breast Invasive Ductal Carcinoma		6687	0	NA					Indeterminate		NOT HISPANIC OR LATINO		2011-02-10	0.495	NA		NA					NA			Infiltrating Ductal Carcinoma		No	No	C50.9	8500-03-01	C50.9		NA	YES	1992	NO		NA	NA	NA
TCGA.B6.A0IC.01	90	MX	NX	Stage X	3rd	T2	IHC	Breast Cancer	Breast Invasive Ductal Carcinoma		6475	0	NA					Positive		NOT HISPANIC OR LATINO	Excisional biopsy	2011-02-10	0.0787	NA		NA					NA			Other, specify		No	No	C50.9	8503-03-01	C50.9		NA	YES	1992	NO		NA	NA	NA
TCGA.B6.A0IE.01	38	M0	N1b	Stage IIIA	4th	T3	Image Analysis	Breast Cancer	Breast Invasive Lobular Carcinoma		5557	0	27.4	Recurred/Progressed				Negative		NOT HISPANIC OR LATINO	Wide re-excisional biopsy	2011-02-10	0.349	NA		NA					NA			Mixed Histology (please specify)	Lobular/Ductal	No	No	C50.9	8520-03-01	C50.9		NA	YES	1995	NO		6	NA	24
TCGA.B6.A0IH.01	81	M0	N1b	Stage IIIA	4th	T3	Image Analysis	Breast Cancer	Breast Invasive Lobular Carcinoma		5388	0	NA					Positive		NOT HISPANIC OR LATINO	Excisional biopsy	3/15/11	0.1988	NA		NA					NA			Infiltrating Lobular Carcinoma		No	No	C50.9	8520-03-01	C50.9		NA	YES	1995	NO	YES	25	NA	27
TCGA.B6.A0IK.01	63	M0	N1	Stage IIIB	4th	T4	Image Analysis	Breast Cancer	Breast Invasive Ductal Carcinoma		5724	0	16.06	Recurred/Progressed				Negative		NOT HISPANIC OR LATINO		2011-02-10	0.3518	NA		NA					NA			Infiltrating Ductal Carcinoma		No	No	C50.9	8500-03-01	C50.9		NA	YES	1994	NO		1	NA	14
TCGA.B6.A0IN.01	45	MX	NX	Stage X	4th	T1c	Image Analysis	Breast Cancer	Breast Invasive Ductal Carcinoma		5073	0	46.39	Recurred/Progressed				Positive		NOT HISPANIC OR LATINO	Excisional biopsy	2011-02-10	0.2325	NA		NA					NA			Other, specify		No	No	C50.9	8523-03-01	C50.9		NA	YES	1996	NO		NA	NA	NA
TCGA.B6.A0RG.01	26	M0	N0 (i-)	Stage IIB	4th	T3	IHC	Breast Cancer	Breast Invasive Ductal Carcinoma		6869	0	68.4	DiseaseFree				Negative		NOT HISPANIC OR LATINO		2011-02-10	0.3585	NA		NA					NA			Infiltrating Ductal Carcinoma		No	No	C50.9	8500-03-01	C50.9		NA	YES	1991	NO		0	NA	19
TCGA.B6.A0RL.01	60	M0	N0 (i-)	Stage IIA	4th	T2	Image Analysis	Breast Cancer	Breast Invasive Ductal Carcinoma		6336	0	NA					Positive		NOT HISPANIC OR LATINO		2011-02-10	0.3215	NA		NA					NA			Infiltrating Ductal Carcinoma		No	No	C50.9	8500-03-01	C50.9		NA	YES	1993	NO		0	NA	16
TCGA.B6.A0RM.01	57	MX	NX	Stage X	4th	TX	Image Analysis	Breast Cancer	Breast Invasive Ductal Carcinoma		6279	0	NA					Positive		NOT HISPANIC OR LATINO		2011-02-10	0.0804	NA		NA					NA			Infiltrating Ductal Carcinoma		No	No	C50.9	8500-03-01	C50.9		NA	YES	1993	NO		NA	NA	0
TCGA.B6.A0RP.01	73	M0	N1b		4th	T2	Image Analysis	Breast Cancer	Breast Mixed Ductal and Lobular Carcinoma		5890	0	91.56	Recurred/Progressed				Positive		NOT HISPANIC OR LATINO		2011-02-10	0.4882	NA		NA					NA			Mixed Histology (please specify)	ductal/lobular	No	No	C50.9	8522-03-01	C50.9		NA	YES	1994	NO		2	NA	15
TCGA.B6.A0RS.01	38	M0	N0 (i-)	Stage IIA	3rd	T2		Breast Cancer	Breast Invasive Ductal Carcinoma		7858	0	67.05	Recurred/Progressed				Negative		NOT HISPANIC OR LATINO		2011-02-10	0.4276	NA		NA					NA			Infiltrating Ductal Carcinoma		No	No	C50.9	8500-03-01	C50.9		NA	YES	1988	NO		0	NA	15
TCGA.B6.A0RT.01	39	M0	N1	Stage IIIA	4th	T3	Image Analysis	Breast Cancer	Breast Invasive Ductal Carcinoma		5047	0	89.39	DiseaseFree				Negative		NOT HISPANIC OR LATINO		2011-03-10	0.0237	NA		NA					NA			Infiltrating Ductal Carcinoma		No	No	C50.9	8500-03-01	C50.9		NA	YES	1996	NO		1	NA	23
TCGA.B6.A0WS.01	58	MX	NX	Stage X	4th	T1c	Image Analysis	Breast Cancer	Breast Invasive Ductal Carcinoma		5113	0	NA					Positive		NOT HISPANIC OR LATINO		3/15/11	0.2277	NA		NA					NA			Infiltrating Ductal Carcinoma		No	No	C50.9	8500-03-01	C50.9		NA	YES	1996	NO	NO	NA	NA	NA
TCGA.B6.A0WV.01	67	M0	N1b	Stage IIB	4th	T2	Image Analysis	Breast Cancer	Breast Invasive Ductal Carcinoma		5531	0	NA					Positive		NOT HISPANIC OR LATINO		12/14/10	0.4345	NA		NA					NA			Infiltrating Ductal Carcinoma		No	No	C50.9	8500-03-01	C50.9		NA	YES	1995	NO		4	NA	7
TCGA.B6.A0WW.01	58	MX	N1b	Stage X	4th	T2	Image Analysis	Breast Cancer	Breast Invasive Ductal Carcinoma		4664	0	14.68	Recurred/Progressed				Positive		NOT HISPANIC OR LATINO		12/14/10	0.3127	NA		NA					NA			Infiltrating Ductal Carcinoma		No	No	C50.9	8500-03-01	C50.9		NA	YES	1997	NO		5	NA	18
TCGA.B6.A0WX.01	40	M0	N1b	Stage IIIA	5th	T3	Image Analysis	Breast Cancer	Breast Invasive Lobular Carcinoma		4476	0	18.5	Recurred/Progressed				Negative		NOT HISPANIC OR LATINO		12/14/10	0.4622	NA		NA					NA			Other, specify		No	No	C50.9	8520-03-01	C50.9		NA	YES	1998	NO		9	NA	21
TCGA.B6.A0WY.01	40	M0	N1b	Stage IIIA	4th	T3	Image Analysis	Breast Cancer	Breast Invasive Ductal Carcinoma		5294	0	66.06	Recurred/Progressed				Positive		NOT HISPANIC OR LATINO		12/14/10	0.0836	NA		NA					NA			Infiltrating Ductal Carcinoma		No	No	C50.9	8500-03-01	C50.9		NA	YES	1996	NO		3	NA	21
TCGA.B6.A0X4.01	62	M0	N1b	Stage IIB	4th	T2	Image Analysis	Breast Cancer	Breast Invasive Ductal Carcinoma		5323	0	23.52	Recurred/Progressed				Positive		NOT HISPANIC OR LATINO		12/14/10	0.0305	NA		NA					NA			Infiltrating Ductal Carcinoma		No	No	C50.9	8500-03-01	C50.9		NA	YES	1996	NO		2	NA	21
TCGA.B6.A0X5.01	61	M0	N1b	Stage IIB	4th	T2	Image Analysis	Breast Cancer	Breast Invasive Ductal Carcinoma		5600	0	44.12	Recurred/Progressed				Positive		NOT HISPANIC OR LATINO		12/14/10	0.0827	NA		NA					NA			Infiltrating Ductal Carcinoma		No	No	C50.9	8500-03-01	C50.9		NA	YES	1995	NO		3	NA	14
TCGA.B6.A0X7.01	62	MX	NX	Stage X	4th	T1c	Image Analysis	Breast Cancer	Breast Invasive Ductal Carcinoma		6002	0	36.27	Recurred/Progressed				Positive		NOT HISPANIC OR LATINO		12/14/10	0.1698	NA		NA					NA			Mixed Histology (please specify)	Ductal/Lobular	No	No	C50.9	8500-03-01	C50.9		NA	YES	1994	NO		NA	NA	0
TCGA.B6.A1KC.01	67	M0	N1	Stage IIB	6th	T2	image cytometry	Breast Cancer	Breast Invasive Ductal Carcinoma		2781	0	43.56	DiseaseFree		49 fmol/mg protein		Positive		NOT HISPANIC OR LATINO		7/19/11	0.5293	NA		NA					NA			Infiltrating Ductal Carcinoma		No	No	C50.9	8500-03-01	C50.9	Negative	NA	YES	2003	NO	YES	1	NA	2
TCGA.B6.A1KF.01	68	M0	N1	Stage IIB	5th	T2		Breast Cancer	Breast Invasive Ductal Carcinoma		4536	0	101.45	DiseaseFree				Negative		NOT HISPANIC OR LATINO	Excisional biopsy	7/19/11	0.5575	NA		NA				60-69%	2			Infiltrating Ductal Carcinoma		No	No	C50.9	8500-03-01	C50.9	Equivocal	NA	YES	1998	NO	YES	2	NA	14
TCGA.B6.A1KI.01	63	M0	N0	Stage I	6th	T1c	image cytometry	Breast Cancer	Breast Invasive Ductal Carcinoma	3.1	2634	0	73.46	DiseaseFree		288 fmol/mg		Positive		NOT HISPANIC OR LATINO	Excisional biospy	7/19/11	0.1086	60		1.2	3.8		Negative	90-99%	2			Infiltrating Ductal Carcinoma		No	No	C50.9	8500-03-01	C50.9	Equivocal	NA	YES	2003	NO	YES	0	NA	1
TCGA.B6.A3ZX.01	50	M1	N1	Stage IV	6th	T3		Breast Cancer	Breast Mixed Ductal and Lobular Carcinoma		1954	0	32.65	Recurred/Progressed			4 Point Scale	Negative	<10%	NOT HISPANIC OR LATINO		9/20/12	0.0451	NA		NA				<10%	1			Mixed Histology (please specify)	ductal and lobular	No	No	C50.9	8522-03-01	C50.9	Negative	1	YES	2007	NO	YES	1	NA	7
TCGA.B6.A400.01	43	M0	N2a	Stage IIIA	6th	T2		Breast Cancer	Breast Invasive Ductal Carcinoma		1610	0	7.06	DiseaseFree			4 Point Scale	Negative	<10%	NOT HISPANIC OR LATINO		9/20/12	0.3384	NA		NA				<10%	1			Infiltrating Ductal Carcinoma		No	No	C50.9	8500-03-01	C50.9	Negative	1	YES	2008	NO	YES	4	NA	5
TCGA.B6.A401.01	47	M0	N1a	Stage IIA	6th	T1c		Breast Cancer	Breast Invasive Ductal Carcinoma		1935	0	85.28	DiseaseFree			4 Point Scale	Positive	80-89%	NOT HISPANIC OR LATINO		9/20/12	0.3026	NA		NA				<10%	1			Infiltrating Ductal Carcinoma		No	No	C50.9	8500-03-01	C50.9	Negative	2	YES	2007	NO	YES	1	NA	4
TCGA.B6.A402.01	47	M0	N0 (i-)	Stage I	6th	T1c		Breast Cancer	Breast Invasive Ductal Carcinoma		1563	0	76.54	Recurred/Progressed			4 Point Scale	Negative	<10%	NOT HISPANIC OR LATINO		9/20/12	0.5552	NA		NA				<10%	1			Infiltrating Ductal Carcinoma		No	No	C50.9	8500-03-01	C50.9	Negative	1	YES	2008	NO	YES	0	0	3
TCGA.B6.A408.01	55	M0	N3a	Stage IIIC	6th	T2		Breast Cancer	Breast Mixed Ductal and Lobular Carcinoma	2.6	1500	0	68.07	DiseaseFree			4 Point Scale	Positive	90-99%	NOT HISPANIC OR LATINO		9/20/12	0.2495	60		1.2	2.9		Negative	20-29%	2			Mixed Histology (please specify)	ductal and lobular	No	No	C50.9	8522-03-01	C50.9	Equivocal	3	YES	2008	NO	YES	10	NA	23
TCGA.B6.A409.01	44	M0	N2a	Stage IIIA	6th	T1c		Breast Cancer	Breast Invasive Ductal Carcinoma	1.8	1480	0	14.98	Recurred/Progressed			4 Point Scale	Negative	<10%	NOT HISPANIC OR LATINO		9/20/12	0.5715	60		1.2	2		Negative	10-19%	1			Infiltrating Ductal Carcinoma		No	No	C50.9	8500-03-01	C50.9	Equivocal	2	YES	2008	NO	YES	6	NA	22
TCGA.B6.A40B.01	76	M0	N0 (i-)	Stage I	6th	T1b		Breast Cancer	Breast Invasive Lobular Carcinoma		2467	0	103.55	DiseaseFree			4 Point Scale	Positive	90-99%	NOT HISPANIC OR LATINO		9/20/12	0.2049	NA		NA				<10%	1			Infiltrating Lobular Carcinoma		No	No	C50.9	8520-03-01	C50.9	Negative	3	YES	2005	NO	YES	0	0	3
TCGA.B6.A40C.01	51	M0	N0 (i-)	Stage IIB	6th	T3		Breast Cancer	Breast Invasive Lobular Carcinoma		2677	0	71.09	DiseaseFree			4 Point Scale	Positive	50-59%	NOT HISPANIC OR LATINO		9/20/12	0.2042	NA		NA				<10%	1			Infiltrating Lobular Carcinoma		No	No	C50.9	8520-03-01	C50.9	Negative	3	YES	2005	NO	YES	0	0	3
TCGA.BH.A0AU.01	45	M0	N0	Stage IIA	6th	T2		Breast Cancer	Breast Invasive Ductal Carcinoma		583	0	62.88	DiseaseFree				Positive		NOT HISPANIC OR LATINO	left segmental mastectomy with sentinel node dissection	7/27/11	0.4255	NA		NA			Negative		NA			Infiltrating Ductal Carcinoma		No	No	C50.9	8500-03-01	C50.9	Positive	NA	YES	2008	NO	YES	0	NA	2
TCGA.BH.A0AV.01	52	M0	N0	Stage I	6th	T1c		Breast Cancer	Breast Invasive Ductal Carcinoma		761	0	59.79	DiseaseFree				Negative			Segmental mastectomy with left axillary lymph node dissection	2008-02-11	0.6161	NA		NA			Negative		NA			Infiltrating Ductal Carcinoma		No	No	C50.9	8500-03-01	C50.9		NA	YES	2008	NO	YES	0	NA	2
TCGA.BH.A0AW.01	56	M0	N1a	Stage IIA		T1c	ER Positive H-Score 95	Breast Cancer	Breast Invasive Ductal Carcinoma		545	0	20.43	DiseaseFree		H-Score		Positive				2011-03-10	0.2907	NA		NA					3			Infiltrating Ductal Carcinoma		No	No	C50.9	8500-03-01	C50.9	Positive	NA	YES	2008	NO		2	0	12
TCGA.BH.A0AY.01	62	M0	N0 (i-)	Stage IIA		T2		Breast Cancer	Breast Invasive Ductal Carcinoma		587	0	25.53	DiseaseFree				Positive				2011-03-10	0.2207	NA		NA					0			Infiltrating Ductal Carcinoma		No	No	C50.9	8500-03-01	C50.9	Negative	NA	YES	2008	NO		0	NA	1
TCGA.BH.A0AZ.01	47	cM0 (i+)	N1a	Stage IIIA	6th	T3		Breast Cancer	Breast Invasive Ductal Carcinoma		575	0	63.04	DiseaseFree				Positive		NOT HISPANIC OR LATINO	total mastectomy with sentinel lymph node biopsy with tissue reconstruction	7/27/11	0.2853	NA		NA					NA			Infiltrating Ductal Carcinoma		No	No	C50.9	8500-03-01	C50.9	Negative	NA	YES	2008	NO	YES	1	NA	13
TCGA.BH.A0B0.01	56	M0	N0	Stage I	6th	T1c		Breast Cancer	Breast Invasive Ductal Carcinoma		1223	0	81.37	DiseaseFree				Positive			left segmental mastectomy with axillary sentinel lymph node biopsy	7/27/11	0.2342	NA		NA					NA			Infiltrating Ductal Carcinoma		No	No	C50.9	8500-03-01	C50.9	Negative	NA	YES	2006	NO	YES	0	NA	2
TCGA.BH.A0B1.01	66	M0	N1a	Stage IIB		T2		Breast Cancer	Breast Invasive Ductal Carcinoma		1071	0	37.71	DiseaseFree				Positive	90-99%			2011-03-10	NA	NA		NA					1			Infiltrating Ductal Carcinoma		No	No	C50.9	8500-03-01	C50.9	Negative	3	YES	2007	NO		1	0	15
TCGA.BH.A0B3.01	53	M0	N1a	Stage IIB		T2		Breast Cancer	Breast Invasive Ductal Carcinoma		1030	0	39.52	DiseaseFree				Negative			Segmental mastectomy	2011-03-10	0.2146	NA		NA					1			Infiltrating Ductal Carcinoma		No	No	C50.9	8500-03-01	C50.9	Negative	0	YES	2007	NO		2	NA	29
TCGA.BH.A0B4.01	65	M0	N2	Stage IIIA		T2		Breast Cancer	Breast Invasive Ductal Carcinoma	2	995	0	39.13	DiseaseFree				Positive	80-89%			2011-04-10	0.3681	40		2.83	5.65		Positive		2			Infiltrating Ductal Carcinoma		No	No	C50.9	8500-03-01	C50.9	Equivocal	3	YES	2007	NO		6	NA	10
TCGA.BH.A0B5.01	40	M0	N2a	Stage IIIA	6th	T2		Breast Cancer	Breast Invasive Lobular Carcinoma		1008	0	70.17	DiseaseFree				Positive		NOT HISPANIC OR LATINO		2008-02-11	0.2328	NA		NA					NA			Infiltrating Lobular Carcinoma		No	No	C50.9	8520-03-01	C50.9	Negative	NA	YES	2007	NO	YES	5	NA	24
TCGA.BH.A0B6.01	47	M0	N0	Stage I	6th	T1c		Breast Cancer	Breast Invasive Ductal Carcinoma		1405	0	81.57	DiseaseFree				Positive		NOT HISPANIC OR LATINO	segmental mastectomy with sentinel lymph node biopsy	2008-04-11	0.1574	NA		NA					NA			Infiltrating Ductal Carcinoma		Yes	Yes	C50.9	8500-03-01	C50.9	Positive	NA	YES	2006	NO	YES	0	NA	4
TCGA.BH.A0B7.01	42	M0	N1a	Stage IIB	6th	T2		Breast Cancer	Breast Invasive Ductal Carcinoma		1391	0	84.07	DiseaseFree				Positive		NOT HISPANIC OR LATINO	right total mastectomy with sentinel lymph node dissection right reconstruction with TRAMP	2008-04-11	0.1253	NA		NA					3			Infiltrating Ductal Carcinoma		No	No	C50.9	8500-03-01	C50.9	Positive	NA	YES	2006	NO	YES	1	NA	17
TCGA.BH.A0B8.01	64	M0	N0 (i-)	Stage I		T1b		Breast Cancer	Breast Invasive Ductal Carcinoma		1401	0	51.54	DiseaseFree				Positive	90-99%			2011-03-10	NA	NA		1.29			Negative		2			Infiltrating Ductal Carcinoma		No	No	C50.9	8500-03-01	C50.9	Equivocal	3	YES	2006	NO		0	NA	2
TCGA.BH.A0B9.01	44	M0	N0 (i-)	Stage IA		T1c		Breast Cancer	Breast Invasive Ductal Carcinoma		1391	0	51.64	DiseaseFree				Negative			Segmental mastectomy	2011-04-10	0.307	NA		NA				<10%	0			Infiltrating Ductal Carcinoma		No	No	C50.9	8500-03-01	C50.9	Negative	0	YES	2006	NO		0	NA	1
TCGA.BH.A0BA.01	51	M0	N3a	Stage IIIC		T3		Breast Cancer	Breast Mixed Ductal and Lobular Carcinoma		1266	0	37.19	DiseaseFree				Positive	80-89%			2011-04-10	0.8633	NA		NA					1			Mixed Histology (please specify)	Infiltrating ductal & lobular	No	No	C50.9	8522-03-01	C50.9	Negative	3	YES	2006	NO		27	NA	27
TCGA.BH.A0BC.01	60	M0	N3	Stage IIIC		T2		Breast Cancer	Breast Invasive Ductal Carcinoma		1098	0	32	DiseaseFree				Positive	90-99%		Segmental mastectomy	2011-04-10	0.1967	NA		NA				<10%	0			Infiltrating Ductal Carcinoma		No	No	C50.9	8500-03-01	C50.9	Negative	3	YES	2007	NO		12	NA	18
TCGA.BH.A0BD.01	47	M0	N1a	Stage IIA	6th	T1c	H-Score-190	Breast Cancer	Breast Invasive Ductal Carcinoma		364	0	18.2	DiseaseFree		H-Score		Positive			segmental mastectomy	2011-04-10	0.1794	NA		NA					1			Infiltrating Ductal Carcinoma		No	No	C50.9	8500-03-01	C50.9	Negative	NA	YES	2009	NO		2	NA	9
TCGA.BH.A0BF.01	56	M0	N1mi	Stage IIB	6th	T2		Breast Cancer	Breast Invasive Ductal Carcinoma		413	0	NA					Positive		NOT HISPANIC OR LATINO	Total mastectomy with sentinel lymph node biopsy	2008-05-11	0.2904	NA		NA					NA			Infiltrating Ductal Carcinoma		No	No	C50.9	8500-03-01	C50.9	Negative	NA	YES	2009	NO	YES	1	NA	3
TCGA.BH.A0BG.01	73	M0	N0	Stage I	6th	T1		Breast Cancer	Breast Invasive Ductal Carcinoma		798	0	61.47	DiseaseFree				Negative		NOT HISPANIC OR LATINO	Segmental mastectomy with sentinel axillary lymph node biopsy	2008-08-11	0.4262	NA		NA					NA			Infiltrating Ductal Carcinoma		No	No	C50.9	8500-03-01	C50.9	Negative	NA	YES	2008	NO	YES	0	NA	1
TCGA.BH.A0BJ.01	41	M0	N1a	Stage IIB		T2	H-Score 300	Breast Cancer	Breast Invasive Ductal Carcinoma		595	0	21.68	DiseaseFree		H Score		Positive	90-99%		Segmental mastectomy	2011-08-10	0.4003	NA		NA					1			Infiltrating Ductal Carcinoma		No	No	C50.9	8500-03-01	C50.9	Negative	3	YES	2008	NO		2	NA	18
TCGA.BH.A0BL.01	35	M0	N0	Stage I	6th	T1c		Breast Cancer	Breast Invasive Ductal Carcinoma		1135	0	74.84	DiseaseFree				Negative		NOT HISPANIC OR LATINO	Segmental mastectomy with sentinel lymph node biopsy	2008-08-11	0.3435	NA		NA					NA			Infiltrating Ductal Carcinoma		No	No	C50.9	8500-03-01	C50.9	Negative	NA	YES	2007	NO	YES	0	NA	2
TCGA.BH.A0BM.01	54	M0	N1a	Stage IIB	6th	T2		Breast Cancer	Breast Invasive Ductal Carcinoma		1080	0	61.63	DiseaseFree				Positive				2011-08-10	0.0936	NA		NA				<10%	0			Infiltrating Ductal Carcinoma		No	No	C50.9	8500-03-01	C50.9	Negative	3	YES	2007	NO		3	NA	24
TCGA.BH.A0BO.01	54	M0	N0	Stage I	6th	T1b		Breast Cancer	Breast Invasive Ductal Carcinoma		1162	0	72.17	DiseaseFree				Positive		NOT HISPANIC OR LATINO	Segmental mastectomy with sentinel lymph node biopsy	2008-09-11	0.018	NA		NA					NA			Infiltrating Ductal Carcinoma		No	No	C50.9	8500-03-01	C50.9	Negative	NA	YES	2007	NO	YES	0	NA	3
TCGA.BH.A0BP.01	76	M0	N0	Stage I	6th	T1c		Breast Cancer	Breast Invasive Ductal Carcinoma		1217	0	NA					Positive		NOT HISPANIC OR LATINO	Segmental mastectomy	2008-09-11	0.6741	NA		NA					NA			Infiltrating Ductal Carcinoma		No	No	C50.9	8500-03-01	C50.9	Negative	NA	YES	2006	NO	YES	0	NA	3
TCGA.BH.A0BQ.01	39	M0	N0	Stage I	6th	T1c		Breast Cancer	Breast Invasive Ductal Carcinoma		1197	0	56.14	Recurred/Progressed				Positive		NOT HISPANIC OR LATINO	Total mastectomy with retromammary lymph node excision	2008-10-11	0.1009	NA		NA					NA			Infiltrating Ductal Carcinoma		No	No	C50.9	8500-03-01	C50.9	Positive	NA	YES	2007	NO	YES	0	NA	2
TCGA.BH.A0BR.01	59	M0	N0	Stage I	6th	T1c		Breast Cancer	Breast Invasive Ductal Carcinoma		1170	0	76.54	DiseaseFree				Positive		NOT HISPANIC OR LATINO	Segmental mastectomy with sentinel lymph node biopsy	2008-10-11	0.4653	NA		NA					NA			Infiltrating Ductal Carcinoma		No	No	C50.9	8500-03-01	C50.9	Negative	NA	YES	2007	NO	YES	0	NA	3
TCGA.BH.A0BS.01	55	M0	N1c	Stage IIIA	6th	T3		Breast Cancer	Breast Invasive Ductal Carcinoma		1164	0	85.81	DiseaseFree				Positive		NOT HISPANIC OR LATINO		8/18/11	0.0493	NA		NA			Negative		NA			Infiltrating Ductal Carcinoma		No	No	C50.9	8500-03-01	C50.9		NA	YES	2007	NO	YES	0	NA	11
TCGA.BH.A0BT.01	56	M0	N1mi	Stage IIA	6th	T1c		Breast Cancer	Breast Invasive Ductal Carcinoma		1167	0	77.69	DiseaseFree				Positive		NOT HISPANIC OR LATINO	segmental mastectomy with sentinel lymph node excision and biopsy	2008-02-11	0.3749	NA		NA					NA			Infiltrating Ductal Carcinoma		No	No	C50.9	8500-03-01	C50.9	Negative	NA	YES	2007	NO		NA	NA	NA
TCGA.BH.A0BV.01	78	M0	N1a	Stage IIB		T2		Breast Cancer	Breast Invasive Ductal Carcinoma		1328	0	49.9	DiseaseFree				Positive	90-99%			2011-09-10	0.1734	NA		NA				<10%	0			Infiltrating Ductal Carcinoma		No	No	C50.9	8500-03-01	C50.9	Negative	3	YES	2006	NO		2	NA	25
TCGA.BH.A0BW.01	71	M0	N0	Stage I	6th	T1c		Breast Cancer	Breast Invasive Ductal Carcinoma		1344	0	77.89	DiseaseFree				Negative		NOT HISPANIC OR LATINO	Segmental mastectomy	2008-10-11	0.3953	NA		NA			Negative		NA			Infiltrating Ductal Carcinoma		No	No	C50.9	8500-03-01	C50.9		NA	YES	2006	NO	YES	0	NA	8
TCGA.BH.A0BZ.01	59	M0	N1a	Stage IIIA	6th	T3		Breast Cancer	Breast Invasive Ductal Carcinoma		1084	0	74.08	DiseaseFree				Positive		NOT HISPANIC OR LATINO		2008-10-11	0.15	NA		NA					NA			Infiltrating Ductal Carcinoma		No	No	C50.9	8500-03-01	C50.9	Negative	NA	YES	2007	NO	YES	1	NA	23
TCGA.BH.A0C0.01	62	M0	N1a	Stage IIA		T1c		Breast Cancer	Breast Invasive Ductal Carcinoma	2.65	1094	0	41.72	DiseaseFree				Positive	90-99%		Segmental mastectomy	2011-08-10	0.3023	40		4.7	12.45		Positive		2			Infiltrating Ductal Carcinoma		No	No	C50.9	8500-03-01	C50.9	Equivocal	3	YES	2007	NO		1	NA	35
TCGA.BH.A0C1.01	61	M0	N2a	Stage IIIA	6th	T3		Breast Cancer	Breast Invasive Lobular Carcinoma		891	0	36.89	Recurred/Progressed				Positive		NOT HISPANIC OR LATINO		2008-11-11	0.1678	NA		NA					NA			Infiltrating Lobular Carcinoma		No	No	C50.9	8520-03-01	C50.9	Negative	NA	YES	2007	NO	YES	8	NA	10
TCGA.BH.A0C3.01	47	M0	N0	Stage I	6th	T1c		Breast Cancer	Breast Mixed Ductal and Lobular Carcinoma		1335	0	87.84	Recurred/Progressed				Positive			Segmental mastectomy with sentinel node biopsy	2008-11-11	0.1667	NA		NA					NA			Mixed Histology (please specify)	with ductal and lobular phenotypes	No	No	C50.9	8522-03-01	C50.9	Negative	NA	YES	2006	NO	YES	0	NA	4
TCGA.BH.A0C7.01	48	M0	N1mi	Stage IIB	6th	T2		Breast Cancer	Breast Invasive Ductal Carcinoma		1338	0	90.9	DiseaseFree				Positive		NOT HISPANIC OR LATINO		2008-11-11	0.3045	NA		NA			Positive		NA			Infiltrating Ductal Carcinoma		No	No	C50.9	8500-03-01	C50.9		NA	YES	2006	NO	YES	1	NA	18
TCGA.BH.A0DD.01	58	M0	N1a	Stage IIB	6th	T2		Breast Cancer	Breast Invasive Ductal Carcinoma		1248	0	81.67	DiseaseFree				Positive				8/18/11	0.3503	NA		NA			Positive		NA			Infiltrating Ductal Carcinoma		No	No	C50.9	8500-03-01	C50.9	Positive	NA	YES	2006	NO	YES	0	NA	22
TCGA.BH.A0DE.01	62	M0	N0	Stage IIA	6th	T2		Breast Cancer	Breast Invasive Ductal Carcinoma		1130	0	77.92	DiseaseFree				Positive		NOT HISPANIC OR LATINO	Segmental mastectomy with sentinel lymph node biopsy	2008-11-11	0.1869	NA		NA					NA			Infiltrating Ductal Carcinoma		No	No	C50.9	8500-03-01	C50.9	Negative	NA	YES	2007	NO	YES	0	NA	2
TCGA.BH.A0DG.01	30	M0	N0	Stage IIA	6th	T2		Breast Cancer	Breast Invasive Ductal Carcinoma		972	0	67.05	DiseaseFree				Positive		NOT HISPANIC OR LATINO	Total mastectomy	2008-02-11	0.1591	NA		NA					NA			Infiltrating Ductal Carcinoma		No	No	C50.9	8500-03-01	C50.9	Negative	NA	YES	2007	NO	YES	0	NA	3
TCGA.BH.A0DH.01	63	M0	N1a	Stage IIB		T2		Breast Cancer	Breast Invasive Ductal Carcinoma		968	0	37.98	DiseaseFree				Positive	90-99%		Segmental mastectomy	2011-08-10	0.2305	NA		NA				<10%	0			Infiltrating Ductal Carcinoma		No	No	C50.9	8500-03-01	C50.9	Negative	3	YES	2007	NO		3	NA	28
TCGA.BH.A0DI.01	63	M0	N1a	Stage IIB	6th	T2		Breast Cancer	Breast Invasive Ductal Carcinoma		267	0	29.96	DiseaseFree				Positive		NOT HISPANIC OR LATINO		2008-11-11	0.2622	NA		NA					NA			Infiltrating Ductal Carcinoma		No	No	C50.9	8500-03-01	C50.9	Negative	NA	YES	2009	NO	YES	3	NA	28
TCGA.BH.A0DK.01	49	M0	N0 (i-)	Stage IIA		T2	H-SCORE 260	Breast Cancer	Breast Invasive Ductal Carcinoma		254	0	13.9	DiseaseFree		H-SCORE		Positive				2011-08-10	0.2171	NA		NA					0			Infiltrating Ductal Carcinoma		No	No	C50.9	8500-03-01	C50.9	Negative	NA	YES	2009	NO		0	NA	3
TCGA.BH.A0DL.01	64	M0	N0	Stage IIA	6th	T2		Breast Cancer	Metaplastic Breast Cancer		1074	0	78.22	DiseaseFree				Positive		NOT HISPANIC OR LATINO	Segmental mastectomy with sentinel lymph node biopsy	2008-11-11	0.2605	NA		NA					NA			Other, specify		No	No	C50.9	8575-03-01	C50.9	Negative	NA	YES	2007	NO	YES	0	NA	3
TCGA.BH.A0DO.01	78	M0	N0	Stage I	6th	T1c		Breast Cancer	Breast Invasive Ductal Carcinoma		454	0	54.01	DiseaseFree				Positive		NOT HISPANIC OR LATINO		2008-11-11	0.1608	NA		NA					NA			Infiltrating Ductal Carcinoma		No	Yes	C50.9	8500-03-01	C50.9	Negative	NA	YES	2009	NO	YES	0	NA	2
TCGA.BH.A0DP.01	60	M0	N0 (i-)	Stage IIB		T3	H-SCORE 280	Breast Cancer	Breast Invasive Lobular Carcinoma		293	0	15.64	DiseaseFree		H-SCORE		Positive	80-89%			2011-09-10	0.2568	NA		NA				<10%	0			Infiltrating Lobular Carcinoma		No	No	C50.9	8520-03-01	C50.9	Negative	3	YES	2009	NO		0	NA	4
TCGA.BH.A0DQ.01	42	M0	N1	Stage IIB		T2	H-SCORE 136	Breast Cancer	Breast Invasive Ductal Carcinoma		190	0	3.22	DiseaseFree		H-SCORE		Positive	60-69%		Segmental mastectomy	2011-09-10	0.2833	NA		NA				<10%	0			Infiltrating Ductal Carcinoma		No	No	C50.9	8500-03-01	C50.9	Negative	1	YES	2009	NO		1	NA	25
TCGA.BH.A0DS.01	71	M0	N2a	Stage IIIA	7th	T2	H-SCORE 190	Breast Cancer	Breast Invasive Ductal Carcinoma		79	0	2.56	DiseaseFree		H-SCORE		Positive	70-79%		Segmental mastectomy	2011-09-10	0.3395	NA		NA					1			Infiltrating Ductal Carcinoma		No	No	C50.9	8500-03-01	C50.9	Negative	2	YES	2010	NO		8	NA	14
TCGA.BH.A0DT.01	41	M0	N1a	Stage IIA	6th	T1c		Breast Cancer	Breast Invasive Ductal Carcinoma		1044	0	78.94	DiseaseFree				Positive			Total mastectomy with sentinel lymoh node biopsy	2008-11-11	0.1927	NA		NA					NA			Infiltrating Ductal Carcinoma		No	No	C50.9	8500-03-01	C50.9	Negative	NA	YES	2007	NO	YES	1	NA	18
TCGA.BH.A0DV.01	54	M0	N2a	Stage IIIA	6th	T2		Breast Cancer	Breast Invasive Ductal Carcinoma		975	0	67.81	DiseaseFree				Positive				2008-02-11	0.0082	NA		NA					NA			Infiltrating Ductal Carcinoma		No	No	C50.9	8500-03-01	C50.9	Negative	NA	YES	2007	NO	YES	9	NA	9
TCGA.BH.A0DX.01	62	M0	N0	Stage I	6th	T1b		Breast Cancer	Breast Invasive Ductal Carcinoma		997	0	70.83	DiseaseFree				Positive		NOT HISPANIC OR LATINO	Segmental mastectomy with sentinel lymph node biopsy	2008-11-11	0.1997	NA		NA					NA			Infiltrating Ductal Carcinoma		No	No	C50.9	8500-03-01	C50.9	Negative	NA	YES	2007	NO	YES	0	NA	11
TCGA.BH.A0DZ.01	43	M0	N1a	Stage IIB		T2	H-SCORE 140	Breast Cancer	Breast Invasive Ductal Carcinoma		308	0	16.26	DiseaseFree		H-SCORE		Positive	50-59%			2011-09-10	0.213	NA		NA				30-39%	3			Infiltrating Ductal Carcinoma		No	No	C50.9	8500-03-01	C50.9	Positive	2	YES	2009	NO		1	NA	5
TCGA.BH.A0E0.01	38	M0	N3a	Stage IIIC		T3	H-SCORE 0	Breast Cancer	Breast Invasive Ductal Carcinoma		136	0	4.4	DiseaseFree		H-SCORE		Negative				2011-09-10	0.6731	NA		NA					1			Infiltrating Ductal Carcinoma		No	No	C50.9	8500-03-01	C50.9	Negative	0	YES	2009	NO		10	NA	21
TCGA.BH.A0E1.01	52	M0	N1	Stage IIB		T2	H-SCORE 180	Breast Cancer	Breast Invasive Ductal Carcinoma	1.67	301	0	15.67	DiseaseFree		H-SCORE		Positive	70-79%			2011-09-10	0.0595	40		1.69	2.81		Negative		2			Infiltrating Ductal Carcinoma		No	No	C50.9	8500-03-01	C50.9	Equivocal	2	YES	2009	NO		2	NA	17
TCGA.BH.A0E2.01	49	M0	N2a	Stage IIIA		T2	H-SCORE 300	Breast Cancer	Breast Invasive Ductal Carcinoma		210	0	14.29	DiseaseFree		H-SCORE		Positive	90-99%			2011-09-10	0.2837	NA		NA					1			Infiltrating Ductal Carcinoma		No	No	C50.9	8500-03-01	C50.9	Negative	3	YES	2009	NO		4	NA	26
TCGA.BH.A0E6.01	69	M0	N0 (i-)	Stage IA		T1c	H-SCORE 0	Breast Cancer	Breast Invasive Ductal Carcinoma	2.38	134	0	9.63	DiseaseFree		H-SCORE		Negative			Segmental mastectomy	2011-09-10	0.617	40		1.19	2.83		Negative		2			Infiltrating Ductal Carcinoma		No	No	C50.9	8500-03-01	C50.9	Equivocal	0	YES	2009	NO		0	NA	1
TCGA.BH.A0E7.01	79	M0	N1a	Stage IIB		T2		Breast Cancer	Breast Invasive Ductal Carcinoma		1259	0	44.78	DiseaseFree				Positive	50-59%		Segmental mastectomy	2011-09-10	0.079	NA		NA					1			Infiltrating Ductal Carcinoma		No	No	C50.9	8500-03-01	C50.9	Negative	3	YES	2006	NO		1	NA	17
TCGA.BH.A0E9.01	53	M0	N1a	Stage IIB	6th	T2		Breast Cancer	Breast Invasive Lobular Carcinoma		1357	0	81.77	DiseaseFree				Positive				2008-11-11	0.2195	NA		NA					NA			Infiltrating Lobular Carcinoma		No	No	C50.9	8520-03-01	C50.9	Negative	NA	YES	2006	NO	YES	3	NA	12
TCGA.BH.A0EA.01	72	M0	N1a	Stage IIA	6th	T1c		Breast Cancer	Breast Invasive Ductal Carcinoma		567	0	NA					Positive		NOT HISPANIC OR LATINO	Total mastectomy with sentinel lymph node biopsy	2008-11-11	0.0603	NA		NA					NA			Infiltrating Ductal Carcinoma		No	Yes	C50.9	8500-03-01	C50.9	Negative	NA	YES	2008	NO	YES	2	NA	4
TCGA.BH.A0EB.01	69	M0	N0 (i-)	Stage IA		T1c	H-SCORE 300	Breast Cancer	Breast Invasive Ductal Carcinoma	2.13	552	0	24.47	DiseaseFree		H-SCORE		Positive	90-99%		Segmental mastectomy	2011-09-10	0.1316	40		1.25	2.65		Negative		2			Infiltrating Ductal Carcinoma		No	No	C50.9	8500-03-01	C50.9	Equivocal	3	YES	2008	NO		0	NA	4
TCGA.BH.A0EE.01	68	M0	N0 (i-)	Stage IIB		T3		Breast Cancer	Breast Invasive Ductal Carcinoma		946	0	30.98	DiseaseFree				Negative				2011-09-10	0.4417	NA		NA				30-39%	3			Infiltrating Ductal Carcinoma		No	No	C50.9	8500-03-01	C50.9	Positive	0	YES	2007	NO		0	NA	1
TCGA.BH.A0EI.01	51	M0	N1a	Stage IIA	6th	T1c		Breast Cancer	Breast Invasive Ductal Carcinoma		541	0	63.27	DiseaseFree				Positive		NOT HISPANIC OR LATINO	segmental mastectomy with right sentinel lymph node biopsy	2008-11-11	0.1622	NA		NA					NA			Infiltrating Ductal Carcinoma		No	No	C50.9	8500-03-01	C50.9	Negative	NA	YES	2008	NO	YES	2	NA	2
TCGA.BH.A0GY.01	67	M0	N1	Stage IIA		T2	H-Score 150	Breast Cancer	Breast Invasive Ductal Carcinoma		745	0	30.32	DiseaseFree		H-Score		Positive	40-49%		Segmental mastectomy	2011-10-10	0.2656	NA		NA					1			Infiltrating Ductal Carcinoma		No	No	C50.9	8500-03-01	C50.9	Negative	2	YES	2008	NO		3	NA	26
TCGA.BH.A0GZ.01	62	M0	N1a	Stage IIA		T1c	H-SCORE 300	Breast Cancer	Breast Invasive Ductal Carcinoma	2.08	206	0	10.78	DiseaseFree		H-SCORE		Positive	90-99%		Segmental mastectomy	2011-10-10	0.2724	40		1.05	2.2		Negative		2			Infiltrating Ductal Carcinoma		No	No	C50.9	8500-03-01	C50.9	Equivocal	3	YES	2009	NO		1	NA	14
TCGA.BH.A0H0.01	69	M0	N0 (i-)	Stage IA		T1c	H-SCORE 190	Breast Cancer	Breast Invasive Ductal Carcinoma		344	0	15.14	DiseaseFree		H-SCORE		Positive	50-59%		Segmental mastectomy	2011-10-10	0.2534	NA		NA				<10%	0			Infiltrating Ductal Carcinoma		No	No	C50.9	8500-03-01	C50.9	Negative	2	YES	2009	NO		0	NA	2
TCGA.BH.A0H3.01	46	M0	N0	Stage I	6th	T1c		Breast Cancer	Breast Invasive Ductal Carcinoma		773	0	63.34	DiseaseFree				Positive		NOT HISPANIC OR LATINO	Left segmental mastectomy with axillary lymph node dissection	2008-11-11	0.0606	NA		NA			Negative		NA			Infiltrating Ductal Carcinoma		No	No	C50.9	8500-03-01	C50.9		NA	YES	2008	NO	YES	0	NA	2
TCGA.BH.A0H5.01	45	M0	N0 (i-)	Stage I	6th	T1c		Breast Cancer	Breast Invasive Ductal Carcinoma		815	0	53.22	DiseaseFree				Positive		NOT HISPANIC OR LATINO	Right total mastectomy with lymph node left axillary lymph node excision	2008-12-11	0	NA		NA			Negative		NA			Infiltrating Ductal Carcinoma		No	No	C50.9	8500-03-01	C50.9		NA	YES	2008	NO	YES	0	NA	1
TCGA.BH.A0H6.01	82	M0	NX	Stage I		T1b	H-SCORE 230	Breast Cancer	Breast Invasive Ductal Carcinoma		583	0	24.54	DiseaseFree		H-SCORE		Positive	50-59%		Segmental mastectomy	2011-10-10	0.0982	NA		NA					1			Infiltrating Ductal Carcinoma		No	No	C50.9	8500-03-01	C50.9	Negative	2	YES	2008	NO		0	0	0
TCGA.BH.A0H7.01	65	M0	N2a	Stage IIIA		T1c	H-SCORE 255	Breast Cancer	Breast Invasive Ductal Carcinoma		542	0	23.06	DiseaseFree		H-SCORE		Positive	70-79%			2011-10-10	0.4407	NA		NA					1			Infiltrating Ductal Carcinoma		No	No	C50.9	8500-03-01	C50.9	Negative	3	YES	2008	NO		6	NA	16
TCGA.BH.A0H9.01	69	M0	N0 (i-)	Stage IIA		T2		Breast Cancer	Breast Invasive Ductal Carcinoma	2.98	1088	0	40.97	DiseaseFree				Positive	90-99%		Segmental mastectomy	11/17/10	0.3068	40		1.5	3.43		Negative		2			Infiltrating Ductal Carcinoma		No	No	C50.9	8500-03-01	C50.9	Equivocal	3	YES	2007	NO		0	NA	1
TCGA.BH.A0HA.01	31	M0	N0 (i-)	Stage I	6th	T1c		Breast Cancer	Breast Invasive Ductal Carcinoma		675	0	52.92	DiseaseFree				Positive		NOT HISPANIC OR LATINO	bilateral total mastectomies with right sentinel node biopsy	2008-02-11	0.0838	NA		NA			Negative		NA			Infiltrating Ductal Carcinoma		No	No	C50.9	8500-03-01	C50.9		NA	YES	2008	NO	YES	0	NA	4
TCGA.BH.A0HB.01	55	M0	N0 (i-)	Stage IA		T1c	H-Score 300	Breast Cancer	Breast Invasive Ductal Carcinoma	2.13	739	0	26.48	DiseaseFree		H-Score		Positive	90-99%		Segmental mastectomy	2011-10-10	0.2922	40		1.21	2.58		Negative		2			Infiltrating Ductal Carcinoma		No	No	C50.9	8500-03-01	C50.9	Equivocal	3	YES	2008	NO		0	NA	2
TCGA.BH.A0HF.01	77	M0	N0 (i-)	Stage IA		T1c	H-Score 295	Breast Cancer	Breast Invasive Ductal Carcinoma		549	0	23.88	DiseaseFree		H-Score		Positive	90-99%		Segmental mastectomy	2011-10-10	NA	NA		NA				<10%	0			Infiltrating Ductal Carcinoma		No	No	C50.9	8500-03-01	C50.9	Negative	3	YES	2008	NO		0	NA	2
TCGA.BH.A0HI.01	78	M0	N0 (i-)	Stage IA		T1c	H-Score 240	Breast Cancer	Breast Invasive Ductal Carcinoma		554	0	20.37	DiseaseFree		H-Score		Positive	50-59%		Segmental mastectomy	2011-10-10	0.0729	NA		NA					1			Infiltrating Ductal Carcinoma		No	No	C50.9	8500-03-01	C50.9	Negative	3	YES	2008	NO		0	0	1
TCGA.BH.A0HK.01	81	M0	N1	Stage IIB		T2	H-SCORE 260	Breast Cancer	Breast Invasive Ductal Carcinoma		35	0	5.85	DiseaseFree		H-SCORE		Positive	70-79%			2011-10-10	0.0924	NA		NA				<10%	0			Infiltrating Ductal Carcinoma		No	No	C50.9	8500-03-01	C50.9	Negative	3	YES	2010	NO		2	NA	17
TCGA.BH.A0HL.01	56	M0	N1a	Stage IIB		T2	H-SCORE 295	Breast Cancer	Breast Invasive Ductal Carcinoma	2.25	352	0	2.37	DiseaseFree		H-SCORE		Positive	90-99%			2011-10-10	NA	40		0.99	2.23		Negative		2			Infiltrating Ductal Carcinoma		No	No	C50.9	8503-03-01	C50.9	Equivocal	3	YES	2009	NO		2	NA	17
TCGA.BH.A0HN.01	67	M0	N0 (i-)	Stage IA		T1c	H-SCORE 300	Breast Cancer	Breast Invasive Ductal Carcinoma	1.78	359	0	16.95	DiseaseFree		H-SCORE		Positive	90-99%		Segmental mastectomy	2011-11-10	NA	40		1.13	2		Negative		2			Infiltrating Ductal Carcinoma		No	No	C50.9	8500-03-01	C50.9	Equivocal	3	YES	2009	NO		0	NA	2
TCGA.BH.A0HO.01	48	M0	N1a	Stage IIA		T1c	H-Score 200	Breast Cancer	Breast Invasive Ductal Carcinoma		224	0	2.5	DiseaseFree		H-Score		Positive	90-99%		Segmental mastectomy	2011-11-10	0.0493	NA		NA					1			Infiltrating Ductal Carcinoma		No	No	C50.9	8500-03-01	C50.9	Negative	2	YES	2009	NO		1	1	18
TCGA.BH.A0HP.01	65	M0	N2a	Stage IIIA		T3	H-Score 280	Breast Cancer	Breast Invasive Lobular Carcinoma		346	0	13.6	DiseaseFree		H-Score		Positive	80-89%			2011-11-10	0.1767	NA		NA					1			Infiltrating Lobular Carcinoma		No	No	C50.9	8520-03-01	C50.9	Negative	3	YES	2009	NO		8	NA	17
TCGA.BH.A0HQ.01	56	M0	N0 (i+)	Stage IIA		T2		Breast Cancer	Breast Invasive Ductal Carcinoma		962	0	36.83	DiseaseFree				Positive	90-99%		Segmental mastectomy	2011-11-10	0.1281	NA		NA					1			Infiltrating Ductal Carcinoma		No	No	C50.9	8500-03-01	C50.9	Negative	3	YES	2007	NO		0	NA	4
TCGA.BH.A0HU.01	52	M0	N0 (i-)	Stage IA		T1c	H-Score 140	Breast Cancer	Breast Invasive Ductal Carcinoma		394	0	12.88	DiseaseFree		H-Score		Positive	40-49%		Segmental mastectomy	2011-11-10	0.3924	NA		NA					1			Infiltrating Ductal Carcinoma		No	No	C50.9	8500-03-01	C50.9	Negative	2	YES	2009	NO		0	NA	1
TCGA.BH.A0HW.01	62	M0	N0 (i-)	Stage IA		T1c		Breast Cancer	Breast Invasive Ductal Carcinoma		1591	0	51.28	DiseaseFree				Positive	90-99%		Segmental mastectomy	2011-11-10	0.23	NA		1.6			Negative		2			Infiltrating Ductal Carcinoma		No	No	C50.9	8500-03-01	C50.9	Equivocal	3	YES	2006	NO		0	NA	2
TCGA.BH.A0HX.01	54	M0	N1a	Stage IIB		T2	H-Score 270	Breast Cancer	Breast Invasive Ductal Carcinoma		672	0	27.23	DiseaseFree		H-Score		Positive	80-89%			2011-11-10	0.5678	NA		NA				<10%	NA			Infiltrating Ductal Carcinoma		No	No	C50.9	8500-03-01	C50.9	Negative	3	YES	2008	NO		2	2	24
TCGA.BH.A0HY.01	60	M0	N0	Stage I	6th	T1c		Breast Cancer	Breast Invasive Ductal Carcinoma		470	0	50.76	DiseaseFree				Positive		NOT HISPANIC OR LATINO	Total mastectomy with left sentinel lymph node biospy	2008-02-11	0.6304	NA		NA					NA			Infiltrating Ductal Carcinoma		No	No	C50.9	8500-03-01	C50.9	Positive	NA	YES	2009	NO	YES	0	NA	3
TCGA.BH.A0RX.01	59	M0	N0 (i-)	Stage IIA		T2	H-Score 0	Breast Cancer	Breast Invasive Ductal Carcinoma		63	0	5.58	DiseaseFree		H-Score		Negative	<10%		Segmental mastectomy	2011-11-10	0.095	NA		NA					1			Infiltrating Ductal Carcinoma		No	No	C50.9	8500-03-01	C50.9	Negative	0	YES	2010	NO		0	NA	3
TCGA.BH.A0W3.01	58	M0	N1a	Stage IIA	7th	T1c		Breast Cancer	Breast Invasive Ductal Carcinoma		85	0	23.92	DiseaseFree				Positive		NOT HISPANIC OR LATINO	Segmental mastectomy	2/14/11	0.1333	NA		NA			Negative		NA			Infiltrating Ductal Carcinoma		No	No	C50.9	8500-03-01	C50.9	Equivocal	NA	YES	2010	NO		1	1	4
TCGA.BH.A0W4.01	46	M0	N0 (i-)	Stage IIA	7th	T2		Breast Cancer	Breast Invasive Ductal Carcinoma		119	0	24.93	DiseaseFree				Positive		NOT HISPANIC OR LATINO	Total mastectomy	2/15/11	0.0207	NA		NA					NA			Infiltrating Ductal Carcinoma		No	No	C50.9	8500-03-01	C50.9	Negative	NA	YES	2010	NO		NA	NA	3
TCGA.BH.A0W5.01	77	M0	N1a	Stage IIA	6th	T1c		Breast Cancer	Breast Invasive Ductal Carcinoma		906	0	42.31	DiseaseFree				Positive		NOT HISPANIC OR LATINO	segmental mastectomy	2/15/11	0.0719	NA		NA			Equivocal		NA			Infiltrating Ductal Carcinoma		No	No	C50.9	8500-03-01	C50.9	Equivocal	NA	YES	2008	NO		1	1	11
TCGA.BH.A0W7.01	49	M0	N0 (i-)	Stage I	6th	T1c		Breast Cancer	Breast Invasive Ductal Carcinoma		869	0	44.78	DiseaseFree				Positive		NOT HISPANIC OR LATINO	segmental mastectomy	2/15/11	0.3048	NA		NA					NA			Infiltrating Ductal Carcinoma		No	No	C50.9	8500-03-01	C50.9	Negative	NA	YES	2008	NO		0	0	2
TCGA.BH.A0WA.01	82	M0	N0 (i-)	Stage I	6th	T1c		Breast Cancer	Metaplastic Breast Cancer		724	0	23.03	DiseaseFree				Negative		NOT HISPANIC OR LATINO	segmental mastectomy	2/16/11	0.606	NA		NA					NA					No	No	C50.9	8575-03-01	C50.9	Negative	NA	YES	2008	NO		0	NA	3
TCGA.BH.A18F.01	50	M0	N0	Stage IIA	7th	T2		Breast Cancer	Breast Invasive Ductal Carcinoma		114	0	32.88	DiseaseFree			3 Point Scale	Positive	70-79%	NOT HISPANIC OR LATINO	needle localized segmental mastectomy	2006-01-11	0.2284	NA		NA					NA			Infiltrating Ductal Carcinoma		No	No	C50.9	8500-03-01	C50.9	Negative	3	YES	2010	NO	YES	0	NA	1
TCGA.BH.A18G.01	81	M0	N0	Stage IA		T1c		Breast Cancer	Breast Invasive Ductal Carcinoma		78	0	4.89	DiseaseFree				Negative		NOT HISPANIC OR LATINO	right segmental mastectomy	2006-01-11	0.071	NA		NA					NA			Infiltrating Ductal Carcinoma		No	No	C50.5	8500-03-01	C50.5	Negative	NA	YES	2010	NO	YES	0	NA	3
TCGA.BH.A18H.01	63	M0	N0	Stage IA	7th	T1b		Breast Cancer	Breast Invasive Ductal Carcinoma		16	0	21.42	DiseaseFree				Positive		NOT HISPANIC OR LATINO	segmental mastectomy	2006-06-11	0.263	NA		NA			Equivocal		NA			Infiltrating Ductal Carcinoma		No	Yes	C50.9	8500-03-01	C50.9	Positive	NA	YES	2010	NO	YES	0	NA	2
TCGA.BH.A18I.01	53	cM0 (i+)	N1a	Stage IIA	7th	T1c		Breast Cancer	Breast Invasive Ductal Carcinoma		80	0	35.91	DiseaseFree		H score		Positive		NOT HISPANIC OR LATINO	segmental mastectomy	2006-07-11	0.146	NA		NA					NA			Infiltrating Ductal Carcinoma		No	No	C50.2	8500-03-01	C50.2	Positive	NA	YES	2010	NO	YES	1	1	3
TCGA.BH.A18J.01	56	M1	N2	Stage IV	5th	T4b		Breast Cancer	Breast Invasive Ductal Carcinoma		3948	0	NA					Positive	40-49%	NOT HISPANIC OR LATINO		2006-08-11	0.2358	NA		NA					NA			Infiltrating Ductal Carcinoma		No	No	C50.9	8500-03-01	C50.9	Negative	NA	YES	2000	NO		NA	NA	NA
TCGA.BH.A18K.01	46	M0	N0	Stage I	5th	T1		Breast Cancer	Breast Invasive Ductal Carcinoma		4011	0	NA					Positive		NOT HISPANIC OR LATINO	segmental mastectomy with axillary dissection	2006-09-11	0.4274	NA		NA					NA			Infiltrating Ductal Carcinoma		No	No	C50.9	8500-03-01	C50.9	Negative	NA	YES	1999	NO	YES	0	NA	11
TCGA.BH.A18L.01	50	M0	N1mi	Stage IIIA	6th	T3		Breast Cancer	Breast Invasive Ductal Carcinoma		2669	0	NA					Positive		NOT HISPANIC OR LATINO	total mastectomy and sentinel node biopsy	2006-09-11	0.5814	NA		NA					NA			Infiltrating Ductal Carcinoma		No	No	C50.9	8500-03-01	C50.9	Negative	NA	YES	2003	NO	YES	1	1	3
TCGA.BH.A18M.01	39	M0	N1	Stage IIIA	5th	T3		Breast Cancer	Breast Invasive Ductal Carcinoma		3629	0	NA					Positive		NOT HISPANIC OR LATINO		6/15/11	0.1771	NA		NA			Positive		NA			Infiltrating Ductal Carcinoma		No	No	C50.3	8500-03-01	C50.3	Positive	NA	YES	2001	NO	YES	4	4	6
TCGA.BH.A18N.01	88	M0	N1b	Stage IIA		T2		Breast Cancer	Breast Invasive Ductal Carcinoma		3374	0	NA					Positive		NOT HISPANIC OR LATINO		6/15/11	0.1399	NA		NA					NA			Infiltrating Ductal Carcinoma		No	No	C50.9	8500-03-01	C50.9	Negative	NA	YES	2001	NO	YES	2	2	26
TCGA.BH.A18P.01	60	M0	N0	Stage I	6th	T1		Breast Cancer	Breast Invasive Ductal Carcinoma		2639	0	NA					Positive	<10%			6/22/11	0.1673	NA		NA			Positive	10-19%	2			Infiltrating Ductal Carcinoma		No	No	C50.3	8500-03-01	C50.3	Positive	1	YES	2003	NO	YES	0	NA	2
TCGA.BH.A18Q.01	56	M0	N1b	Stage IIB		T2		Breast Cancer	Breast Invasive Ductal Carcinoma		3417	0	NA					Negative		NOT HISPANIC OR LATINO		6/24/11	0.7399	NA		NA			Negative		NA			Infiltrating Ductal Carcinoma		No	No	C50.8	8500-03-01	C50.8	Positive	NA	YES	2001	NO	YES	2	2	25
TCGA.BH.A18R.01	50	M0	N1	Stage IIA		T2b		Breast Cancer	Breast Invasive Ductal Carcinoma		3571	0	NA					Indeterminate	20-29%	NOT HISPANIC OR LATINO		2007-03-11	0.2866	NA		NA			Positive		3			Infiltrating Ductal Carcinoma		No	No	C50.9	8500-03-01	C50.9	Positive	NA	YES	2001	NO	YES	10	NA	15
TCGA.BH.A18S.01	79	M0	N0	Stage I	6th	T1c		Breast Cancer	Breast Invasive Ductal Carcinoma		2695	0	NA					Positive		NOT HISPANIC OR LATINO	total mastectomy	2007-02-11	0.1516	NA		NA					NA			Mucinous Carcinoma		No	No	C50.3	8523-03-01	C50.3	Negative	NA	YES	2003	NO	YES	0	NA	2
TCGA.BH.A18T.01	70	M0	N0	Stage IIA	6th	T2		Breast Cancer	Breast Invasive Ductal Carcinoma		2737	0	NA					Negative		NOT HISPANIC OR LATINO	segmental mastectomy	2007-02-11	0.6652	NA		NA			Negative		2			Infiltrating Ductal Carcinoma		No	No	C50.9	8500-03-01	C50.9	Positive	NA	YES	2003	NO		NA	NA	NA
TCGA.BH.A18U.01	72	M0	N2a	Stage IIIA	6th	T2		Breast Cancer	Breast Invasive Ductal Carcinoma		2697	0	NA					Positive		NOT HISPANIC OR LATINO	total mastectomy	2007-02-11	0.6182	NA		NA					3			Infiltrating Ductal Carcinoma		No	No	C50.4	8500-03-01	C50.4	Positive	NA	YES	2003	NO	YES	9	NA	16
TCGA.BH.A18V.01	48	M0	N1b	Stage IIB	5th	T2		Breast Cancer	Breast Invasive Ductal Carcinoma		3621	0	NA					Negative		NOT HISPANIC OR LATINO	Modified radical mastectomy with left breast biopsy	2007-02-11	0.7015	NA		NA					NA			Infiltrating Ductal Carcinoma		No	No	C50.4	8500-03-01	C50.4	Negative	NA	YES	2001	NO	YES	0	NA	25
TCGA.BH.A18V.06	48	M0	N1b	Stage IIB	5th	T2		Breast Cancer, NOS	Breast		NA	0	NA					Negative		NOT HISPANIC OR LATINO	Modified radical mastectomy with left breast biopsy	2007-02-11	0.5776	NA		NA					NA			Infiltrating Ductal Carcinoma		No	No	C50.4	8500-03-01	C50.4	Negative	NA	YES	2001		YES	0	NA	25
TCGA.BH.A1EN.01	78	M0	NX	Stage IIA	5th	T2		Breast Cancer	Breast Invasive Ductal Carcinoma		4343	0	NA					Negative		NOT HISPANIC OR LATINO	right segmental mastectomy	2009-03-11	0.6267	NA		NA					NA			Infiltrating Ductal Carcinoma		No	No	C50.9	8500-03-01	C50.9	Positive	NA	YES	1999	NO		NA	NA	NA
TCGA.BH.A1EO.01	68	M0	N1	Stage IIA	5th	T1c		Breast Cancer	Breast Mixed Ductal and Lobular Carcinoma		4330	0	NA					Positive		NOT HISPANIC OR LATINO	right segmental mastectomy witrh axillary node dissection	2009-06-11	0.2619	NA		NA					NA			Mixed Histology (please specify)	ductal and lobular features	No	No	C50.9	8522-03-01	C50.9	Negative	NA	YES	1999	NO	YES	1	NA	15
TCGA.BH.A1ES.01	35	M0	N1a	Stage IIB	5th	T2		Breast Cancer	Breast Invasive Ductal Carcinoma		4242	0	NA					Positive		NOT HISPANIC OR LATINO	total mastectomy with rigth axillary lymph node and sentinel lymph node dissection	2009-06-11	0.2309	NA		NA					NA			Infiltrating Ductal Carcinoma		No	No	C50.9	8500-03-01	C50.9	Negative	NA	YES	1999	NO	YES	1	NA	4
TCGA.BH.A1ES.06	35	M0	N1a	Stage IIB	5th	T2		Breast Cancer, NOS	Breast		NA	0	NA					Positive		NOT HISPANIC OR LATINO	total mastectomy with rigth axillary lymph node and sentinel lymph node dissection	2009-06-11	0.5056	NA		NA					NA			Infiltrating Ductal Carcinoma		No	No	C50.9	8500-03-01	C50.9	Negative	NA	YES	1999		YES	1	NA	4
TCGA.BH.A1ET.01	55	M0	N0	Stage I	5th	T1		Breast Cancer	Breast Invasive Ductal Carcinoma		4137	0	NA					Positive		NOT HISPANIC OR LATINO	Left segmental mastectomy with left axillary lymph node dissection	2009-07-11	0.0892	NA		NA					NA			Infiltrating Ductal Carcinoma		No	No	C50.9	8500-03-01	C50.9	Negative	NA	YES	1999	NO	YES	1	NA	19
TCGA.BH.A1EU.01	83	M0	N0	Stage I	5th	T1		Breast Cancer	Breast Invasive Ductal Carcinoma		4106	0	NA					Positive		NOT HISPANIC OR LATINO	Right segmental mastectomy	2009-07-11	0.1179	NA		NA					NA			Infiltrating Ductal Carcinoma		No	No	C50.9	8500-03-01	C50.9	Negative	NA	YES	1999	NO	NO	NA	NA	NA
TCGA.BH.A1EV.01	45	M0	N1b	Stage IIIA	5th	T3		Breast Cancer	Breast Invasive Ductal Carcinoma		4103	0	NA					Positive		NOT HISPANIC OR LATINO		2009-07-11	0.4189	NA		NA					NA			Infiltrating Ductal Carcinoma		No	No	C50.9	8500-03-01	C50.9	Positive	NA	YES	1999	NO	YES	3	NA	10
TCGA.BH.A1EW.01	38	M0	N1b	Stage IIA	5th	T2		Breast Cancer	Breast Invasive Ductal Carcinoma		4230	0	NA					Negative		NOT HISPANIC OR LATINO	Left segmental mastectomy with level 1 and level 2 axillary dissection	2009-07-11	0.3453	NA		NA					NA			Infiltrating Ductal Carcinoma		No	No	C50.9	8500-03-01	C50.9	Negative	NA	YES	1999	NO	YES	1	NA	16
TCGA.BH.A1EX.01	67	M0	N1b	Stage IIB	5th	T2		Breast Cancer	Breast Invasive Ductal Carcinoma		3752	0	NA					Positive		NOT HISPANIC OR LATINO	Right segmental mastectomy with sentinel lymph node and axillary lymph node biopsy	2009-07-11	0.2258	NA		NA			Negative		NA			Infiltrating Ductal Carcinoma		No	No	C50.9	8500-03-01	C50.9	Positive	NA	YES	2000	NO	YES	2	NA	24
TCGA.BH.A1EY.01	79	M0	N0	Stage IIA	5th	T2		Breast Cancer	Breast Invasive Ductal Carcinoma		3840	0	13.01	Recurred/Progressed				Positive		NOT HISPANIC OR LATINO		2009-07-11	0.3632	NA		NA					NA			Infiltrating Ductal Carcinoma		No	No	C50.9	8500-03-01	C50.9	Negative	NA	YES	2000	NO	YES	0	NA	12
TCGA.BH.A1F0.01	80	M0	N1c	Stage IIA	5th	T1a		Breast Cancer	Breast Invasive Ductal Carcinoma		3879	0	NA					Negative		NOT HISPANIC OR LATINO		2009-07-11	0.0288	NA		NA					NA			Infiltrating Ductal Carcinoma		No	No	C50.9	8500-03-01	C50.9	Negative	NA	YES	2000	NO	YES	1	NA	9
TCGA.BH.A1F2.01	53	M0	N1b	Stage IIIB	5th	T4b		Breast Cancer	Paget Disease of the Nipple		4147	0	NA					Positive		NOT HISPANIC OR LATINO		2009-07-11	0.4715	NA		NA					NA			Infiltrating Ductal Carcinoma		No	No	C50.9	8541-03-01	C50.9	Positive	NA	YES	1999	NO	YES	6	NA	19
TCGA.BH.A1F5.01	62	M0	N1a	Stage IIA	5th	T1c		Breast Cancer	Breast Invasive Ductal Carcinoma		3091	0	NA					Positive		NOT HISPANIC OR LATINO		2009-07-11	0.1457	NA		NA					NA			Infiltrating Ductal Carcinoma		No	Yes	C50.9	8500-03-01	C50.9	Negative	NA	YES	2002	NO	YES	1	NA	4
TCGA.BH.A1F6.01	51	MX	N2a			T4d		Breast Cancer	Breast Invasive Ductal Carcinoma		5230	0	NA					Negative		NOT HISPANIC OR LATINO		2009-07-11	0.5787	NA		NA					NA			Infiltrating Ductal Carcinoma		No	No	C50.9	8500-03-01	C50.9	Negative	NA	YES	1996	NO	YES	6	NA	6
TCGA.BH.A1F8.01	90	M0	N2	Stage IIIB	5th	T4b		Breast Cancer	Breast Invasive Ductal Carcinoma		4301	0	NA					Positive		NOT HISPANIC OR LATINO		2009-07-11	0.9971	NA		NA					NA			Infiltrating Ductal Carcinoma		No	No	C50.9	8500-03-01	C50.9	Positive	NA	YES	1999	NO	YES	12	NA	13
TCGA.BH.A1FB.01	60	M0	N1b	Stage IIB	5th	T2		Breast Cancer	Breast Invasive Ductal Carcinoma		3871	0	NA					Positive		NOT HISPANIC OR LATINO	segmental mastectomy with sentinel lymph node dissection	2009-07-11	0.0542	NA		NA					NA			Infiltrating Ductal Carcinoma		No	No	C50.9	8500-03-01	C50.9	Negative	NA	YES	2000	NO	YES	0	NA	15
TCGA.BH.A1FC.01	78	M0	N1b	Stage IIA	5th	T1c		Breast Cancer	Breast Invasive Ductal Carcinoma		4456	0	NA					Negative		NOT HISPANIC OR LATINO	localized segmental mastectomy with axillary node dissection	2009-08-11	0.4675	NA		NA					NA			Medullary Carcinoma		No	No	C50.9	8510-03-01	C50.9	Negative	NA	YES	1998	NO	YES	1	NA	23
TCGA.BH.A1FD.01	68	M0	N0	Stage I	5th	T1c		Breast Cancer	Breast Invasive Ductal Carcinoma		4420	0	NA					Positive		NOT HISPANIC OR LATINO		2009-08-11	0.4385	NA		NA					NA			Infiltrating Ductal Carcinoma		No	No	C50.9	8500-03-01	C50.9	Negative	NA	YES	1998	NO	YES	0	NA	19
TCGA.BH.A1FE.01	31	M0	N1	Stage IIB	5th	T2		Breast Cancer	Breast Invasive Ductal Carcinoma		4456	0	NA					Positive		NOT HISPANIC OR LATINO		2009-08-11	0.1298	NA		NA					NA			Infiltrating Ductal Carcinoma		No	No	C50.9	8500-03-01	C50.9		NA	YES	1998	NO	YES	1	NA	12
TCGA.BH.A1FE.06	31	M0	N1	Stage IIB	5th	T2		Breast Cancer, NOS	Breast		NA	0	NA					Positive		NOT HISPANIC OR LATINO		2009-08-11	0.0001	NA		NA					NA			Infiltrating Ductal Carcinoma		No	No	C50.9	8500-03-01	C50.9		NA	YES	1998		YES	1	NA	12
TCGA.BH.A1FH.01	47	M1	N1b	Stage IV	5th	T2		Breast Cancer	Breast Invasive Ductal Carcinoma		4670	0	NA					Positive		NOT HISPANIC OR LATINO		2009-08-11	0.0222	NA		NA					NA			Infiltrating Ductal Carcinoma		No	No	C50.9	8500-03-01	C50.9		NA	YES	1998	NO	YES	8	NA	13
TCGA.BH.A1FJ.01	66	M0	N1b	Stage IIIA	5th	T3		Breast Cancer	Breast Invasive Ductal Carcinoma		4574	0	NA					Negative		NOT HISPANIC OR LATINO		2009-08-11	0.1001	NA		NA					NA			Infiltrating Ductal Carcinoma		No	No	C50.9	8500-03-01	C50.9		NA	YES	1998	NO	YES	6	NA	35
TCGA.BH.A1FL.01	69	M0	N1b	Stage IIB	5th	T2		Breast Cancer	Breast Invasive Ductal Carcinoma		4572	0	NA					Positive		NOT HISPANIC OR LATINO	needle directed right breast biopsy with left segmental mastectomy with axillary lymph node dissection	2009-08-11	0.0908	NA		NA					NA			Infiltrating Ductal Carcinoma		No	No	C50.9	8500-03-01	C50.9		NA	YES	1998	NO	YES	4	NA	22
TCGA.BH.A1FM.01	44	M0	N2	Stage IIIA	5th	T2		Breast Cancer	Breast Invasive Ductal Carcinoma		4753	0	NA					Positive		NOT HISPANIC OR LATINO		2009-08-11	0.5273	NA		NA					NA			Infiltrating Ductal Carcinoma		No	No	C50.9	8500-03-01	C50.9		NA	YES	1998	NO	YES	8	NA	10
TCGA.BH.A1FN.01	34	M0	N0	Stage IIA	5th	T2		Breast Cancer	Breast Invasive Ductal Carcinoma		4838	0	NA					Positive		NOT HISPANIC OR LATINO	segmental mastectomy with axillary lymph node dissection	2009-08-11	0.5352	NA		NA					NA			Infiltrating Ductal Carcinoma		No	No	C50.9	8500-03-01	C50.9		NA	YES	1997	NO	YES	0	NA	29
TCGA.BH.A1FR.01	73	M0	N1a	Stage IIIB	5th	T4b		Breast Cancer	Breast Invasive Ductal Carcinoma		4876	0	NA					Positive		NOT HISPANIC OR LATINO	segmental mastectomy with excision of mass on chest wall and axillary node dissection	2009-08-11	0.0005	NA		NA					NA			Other, specify		No	No	C50.9	8523-03-01	C50.9		NA	YES	1997	NO	YES	4	NA	10
TCGA.BH.A1FU.01	44	M0	N0	Stage IA	5th	T1c		Breast Cancer	Breast Invasive Ductal Carcinoma		5041	0	NA					Negative		NOT HISPANIC OR LATINO		2009-08-11	0.0641	NA		NA					NA			Infiltrating Ductal Carcinoma		No	No	C50.9	8500-03-01	C50.9		NA	YES	1997	NO	YES	0	NA	5
TCGA.BH.A201.01	64	M0	N0	Stage IA	7th	T1		Breast Cancer	Breast Invasive Ductal Carcinoma		86	0	28.12	DiseaseFree				Positive		NOT HISPANIC OR LATINO	segmental mastectomy with sentinel lymph node biopsy and wire localization	2009-08-11	0.1268	NA		NA					NA			Infiltrating Ductal Carcinoma		No	No	C50.9	8500-03-01	C50.9	Negative	NA	YES	2011	NO	YES	0	NA	2
TCGA.BH.A202.01	60	M0	N0	Stage II	6th	T2		Breast Cancer	Breast Invasive Ductal Carcinoma		62	0	26.12	DiseaseFree				Positive		NOT HISPANIC OR LATINO	segmental mastectomy with sentinel lymph node biopsy	2009-08-11	0.2689	NA		NA					NA			Infiltrating Ductal Carcinoma		No	No	C50.9	8500-03-01	C50.9	Positive	NA	YES	2011	NO	YES	0	NA	4
TCGA.BH.A203.01	78	M0	N1b	Stage IIB	5th	T2		Breast Cancer	Breast Invasive Ductal Carcinoma		5418	0	NA							NOT HISPANIC OR LATINO		2009-08-11	0.3623	NA		NA					NA			Infiltrating Ductal Carcinoma		No	No	C50.9	8500-03-01	C50.9		NA	YES	1996	NO	YES	35	NA	39
TCGA.BH.A204.01	80	M0	N1b	Stage IIB	5th	T2		Breast Cancer	Breast Invasive Ductal Carcinoma		5538	0	NA							NOT HISPANIC OR LATINO		2009-08-11	0.2346	NA		NA					NA			Infiltrating Ductal Carcinoma		No	No	C50.9	8500-03-01	C50.9		NA	YES	1996	NO	YES	2	NA	16
TCGA.BH.A208.01	48	M0	N1b	Stage IIB	5th	T2		Breast Cancer	Breast Invasive Ductal Carcinoma		5893	0	NA							NOT HISPANIC OR LATINO		2009-08-11	0.1644	NA		NA					NA			Infiltrating Ductal Carcinoma		No	No	C50.9	8500-03-01	C50.9		NA	YES	1995	NO	YES	3	NA	15
TCGA.BH.A28O.01	50	M0	N3	Stage IIIC	7th	T3a		Breast Cancer	Breast Invasive Lobular Carcinoma		163	0	36.79	DiseaseFree				Positive		NOT HISPANIC OR LATINO	Segmental mastectomy	2007-02-12	0.0003	NA		NA					NA			Infiltrating Lobular Carcinoma		No	No	C50.9	8520-03-01	C50.9	Negative	NA	YES	2010	NO	YES	14	NA	14
TCGA.BH.A28Q.01	46	M0	N1a	Stage IIB	7th	T2		Breast Cancer	Breast Invasive Lobular Carcinoma		223	0	36.76	DiseaseFree				Positive		NOT HISPANIC OR LATINO		9/29/11	0.1605	NA		NA			Indeterminate		NA			Infiltrating Lobular Carcinoma		No	No	C50.9	8520-03-01	C50.9	Negative	NA	YES	2010	NO	YES	2	NA	18
TCGA.BH.A2L8.01	45	M0	N0 (i-)	Stage IIA	7th	T2		Breast Cancer	Breast Invasive Lobular Carcinoma		86	0	20.11	DiseaseFree		Oncotype Dx test		Positive	70-79%	NOT HISPANIC OR LATINO	TOTAL MASTECTOMY	3/27/12	0.0149	NA		NA			Negative		NA			Infiltrating Lobular Carcinoma		No	No	C50.9	8520-03-01	C50.9	Negative	NA	YES	2011	NO	YES	0	0	1
TCGA.BH.A42T.01	75	M0	N0 (i+)	Stage IIA	7th	T2		Breast Cancer	Breast Invasive Lobular Carcinoma		80	0	NA					Positive		NOT HISPANIC OR LATINO		9/28/12	0.401	NA		NA			Equivocal		2			Infiltrating Lobular Carcinoma		No	No	C50.9	8520-03-01	C50.9	Positive	NA	YES	2012	NO	YES	NA	1	2
TCGA.BH.A42U.01	80	M0	N0	Stage IIA	6th	T2		Breast Cancer	Breast Invasive Lobular Carcinoma		3080	0	110.51	DiseaseFree				Negative		NOT HISPANIC OR LATINO		2010-01-12	0	NA		NA					NA			Infiltrating Lobular Carcinoma		No	No	C50.9	8520-03-01	C50.9	Negative	NA	YES	2004	NO	YES	NA	NA	1
TCGA.BH.A42V.01	41	M0	N1mi	Stage IB	7th	T1c		Breast Cancer	Breast Invasive Ductal Carcinoma		197	0	20.86	DiseaseFree				Positive		NOT HISPANIC OR LATINO		1/17/13	0.0894	NA		NA					NA			Infiltrating Ductal Carcinoma		No	No	C50.9	8500-03-01	C50.9	Negative	NA	YES	2012	NO	YES	1	NA	3
TCGA.BH.A5IZ.01	51	cM0 (i+)	N1a	Stage IIB	7th	T2		Breast Cancer	Breast Invasive Ductal Carcinoma		140	0	18.63	DiseaseFree				Positive		NOT HISPANIC OR LATINO		2/13/14	0.7932	NA		NA			Negative		NA			Infiltrating Ductal Carcinoma		No	No	C50.9	8500-03-01	C50.9	Negative	NA	YES	2012	NO	YES	1	NA	6
TCGA.BH.A5J0.01	63	M0	N0	Stage IA	7th	T1c		Breast Cancer	Breast Invasive Ductal Carcinoma		184	0	23.49	DiseaseFree				Positive		NOT HISPANIC OR LATINO		2/13/14	0.4572	NA		NA					NA			Infiltrating Ductal Carcinoma		No	No	C50.9	8500-03-01	C50.9	Negative	NA	YES	2012	NO	YES	0	NA	5
TCGA.BH.A6R8.01	46	M0	N0	Stage IIA	7th	T2		Breast Cancer	Breast Invasive Ductal Carcinoma		260	0	9.63	DiseaseFree				Positive		NOT HISPANIC OR LATINO		2/13/14	0.3293	NA		NA			Negative		NA			Infiltrating Ductal Carcinoma		No	No	C50.9	8500-03-01	C50.9		NA	YES	2012	NO	YES	0	NA	4
TCGA.BH.A6R9.01	61	M0	N0	Stage IIA	7th	T2		Breast Cancer	Metaplastic Breast Cancer		237	0	5.26	DiseaseFree				Negative		NOT HISPANIC OR LATINO		2/13/14	0.0002	NA		NA					NA			Metaplastic Carcinoma		No	No	C50.9	8575-03-01	C50.9	Negative	NA	YES	2012	NO		NA	NA	NA
TCGA.BH.A8FY.01	87	M0	N0 (i+)	Stage IA	7th	T1c		Breast Cancer	Breast Invasive Lobular Carcinoma		477	0	NA					Positive		NOT HISPANIC OR LATINO		3/25/14	0.1798	NA		NA					NA			Infiltrating Lobular Carcinoma		No	Yes	C50.9	8520-03-01	C50.9	Negative	NA	YES	2012	NO	YES	0	NA	2
TCGA.BH.A8FZ.01	58	M0	N0	Stage IA	7th	T1b		Breast Cancer	Breast Invasive Lobular Carcinoma		468	0	18.86	DiseaseFree				Positive		NOT HISPANIC OR LATINO		3/25/14	0.1891	NA		NA					NA			Infiltrating Lobular Carcinoma		No	No	C50.9	8520-03-01	C50.9	Equivocal	NA	YES	2012	NO	YES	0	NA	7
TCGA.BH.A8G0.01	54	M0	N1a	Stage IIB	7th	T2		Breast Cancer	Breast Invasive Lobular Carcinoma		436	0	21.75	DiseaseFree				Positive		NOT HISPANIC OR LATINO		3/26/14	0.0007	NA		NA					NA			Infiltrating Lobular Carcinoma		No	No	C50.9	8520-03-01	C50.9	Negative	NA	YES	2012	NO	YES	3	NA	3
TCGA.BH.AB28.01	53	M0	N1a	Stage IIIA	7th	T3		Breast Cancer	Breast Invasive Lobular Carcinoma		105	0	9.43	DiseaseFree				Positive		NOT HISPANIC OR LATINO		6/30/14	0.1393	NA		NA			Indeterminate		NA			Infiltrating Lobular Carcinoma		No	No	C50.9	8520-03-01	C50.9	Negative	NA	YES	2013	NO	YES	3	NA	20
TCGA.C8.A12L.01	67	M0	N0 (i-)	Stage IIA	6th	T2		Breast Cancer	Breast Invasive Ductal Carcinoma		62	0	11.93	DiseaseFree				Negative		NOT HISPANIC OR LATINO	Patey's Surgery	2004-12-11	0.6096	NA		NA					2			Infiltrating Ductal Carcinoma		No	No	C50.9	8500-03-01	C50.9	Equivocal	NA	YES	2010	NO		NA	NA	3
TCGA.C8.A12M.01	70	M0	N0 (i-)	Stage IIA	6th	T2		Breast Cancer	Breast Invasive Ductal Carcinoma		57	0	11.76	DiseaseFree		Allred Score 8		Positive		NOT HISPANIC OR LATINO	Patey's Surgery	2004-12-11	0.4491	NA		NA					NA			Infiltrating Ductal Carcinoma		No	No	C50.9	8500-03-01	C50.9	Negative	NA	YES	2010	NO		NA	NA	10
TCGA.C8.A12N.01	58	M0	N0 (i-)	Stage IIA	6th	T2		Breast Cancer	Breast Invasive Ductal Carcinoma		57	0	11.76	DiseaseFree		Allred Score 8		Positive		NOT HISPANIC OR LATINO	Patey's Surgery	2004-12-11	0.0757	NA		NA					NA			Infiltrating Ductal Carcinoma		No	No	C50.9	8500-03-01	C50.9	Negative	NA	YES	2010	NO		NA	NA	10
TCGA.C8.A12O.01	50	M0	N0 (i-)	Stage IIA	6th	T2		Breast Cancer	Breast Invasive Ductal Carcinoma		57	0	12.65	DiseaseFree		Allred Score 7		Positive		NOT HISPANIC OR LATINO	Patey's Surgery	4/13/11	0.3342	NA		NA					NA			Infiltrating Ductal Carcinoma		No	No	C50.9	8500-03-01	C50.9	Negative	NA	YES	2010	NO		NA	NA	10
TCGA.C8.A12P.01	55	M0	N1	Stage IIB	6th	T2		Breast Cancer	Breast Invasive Ductal Carcinoma		57	0	11.76	DiseaseFree				Negative		NOT HISPANIC OR LATINO	Patey's Surgery	4/13/11	0.3385	NA		NA					3			Infiltrating Ductal Carcinoma		No	No	C50.9	8500-03-01	C50.9	Positive	NA	YES	2010	NO		NA	NA	8
TCGA.C8.A12Q.01	78	M0	N2	Stage IIIA		T1		Breast Cancer	Breast Invasive Ductal Carcinoma		57	0	NA					Negative		NOT HISPANIC OR LATINO	Patey's Surgery	4/13/11	0.4088	NA		NA					3			Infiltrating Ductal Carcinoma		No	No	C50.9	8500-03-01	C50.9	Positive	NA	YES	2010	NO		NA	NA	7
TCGA.C8.A12U.01	46	M0	N1	Stage IIB	6th	T2		Breast Cancer	Breast Invasive Ductal Carcinoma		57	0	12.65	DiseaseFree		Allred Score 5		Positive		NOT HISPANIC OR LATINO	Patey's Surgery	4/13/11	0.5344	NA		NA					1			Infiltrating Ductal Carcinoma		No	No	C50.9	8500-03-01	C50.9	Negative	NA	YES	2010	NO	YES	NA	NA	7
TCGA.C8.A12V.01	55	M0	N0	Stage IIA	6th	T2		Breast Cancer	Breast Invasive Ductal Carcinoma		57	0	12.65	DiseaseFree				Negative		NOT HISPANIC OR LATINO	Patey's Surgery	3/22/11	0.0027	NA		NA					NA			Infiltrating Ductal Carcinoma		No	No	C50.9	8500-03-01	C50.9	Negative	NA	YES	2010	NO	YES	0	NA	5
TCGA.C8.A12W.01	49	M0	N1	Stage IIIB	6th	T4		Breast Cancer	Breast Invasive Ductal Carcinoma		57	0	12.65	DiseaseFree		Allred Score 7		Positive		NOT HISPANIC OR LATINO	Patey's Surgery	4/13/11	0.3504	NA		NA					1			Infiltrating Ductal Carcinoma		No	No	C50.9	8500-03-01	C50.9	Negative	NA	YES	2010	NO	YES	NA	NA	7
TCGA.C8.A12X.01	62	M0	N1	Stage IIB	6th	T2		Breast Cancer	Breast Invasive Mixed Mucinous Carcinoma		57	0	12.65	DiseaseFree		Allred Score 8		Positive		NOT HISPANIC OR LATINO	Patey's Surgery	4/13/11	0.2971	NA		NA					1			Mucinous Carcinoma		No	No	C50.9	8480-03-01	C50.9	Negative	NA	YES	2010	NO	YES	NA	NA	6
TCGA.C8.A12Y.01	44	M0	N1	Stage IIB	6th	T2		Breast Cancer	Breast Invasive Ductal Carcinoma		57	0	48.49	DiseaseFree						NOT HISPANIC OR LATINO	Patey's Surgery	4/13/11	0.2329	NA		NA					NA			Infiltrating Ductal Carcinoma		No	No	C50.9	8500-03-01	C50.9		NA	YES	2010	NO	YES	NA	NA	9
TCGA.C8.A12Z.01	45	M0	N1	Stage IIB	6th	T2		Breast Cancer	Breast Invasive Ductal Carcinoma		69	0	12.55	DiseaseFree				Negative		NOT HISPANIC OR LATINO	Patey's Surgery	4/13/11	0.2697	NA		NA					3			Infiltrating Ductal Carcinoma		No	No	C50.9	8500-03-01	C50.9	Positive	NA	YES	2010	NO	YES	2	NA	2
TCGA.C8.A130.01	52	M0	N2	Stage IIIA	6th	T3		Breast Cancer	Breast Invasive Ductal Carcinoma		89	0	12.16	DiseaseFree		Allred Score 7		Positive		NOT HISPANIC OR LATINO	Patey's Surgery	4/13/11	0.5081	NA		NA					2			Infiltrating Ductal Carcinoma		No	No	C50.9	8500-03-01	C50.9	Equivocal	NA	YES	2010	NO	YES	NA	NA	8
TCGA.C8.A131.01	82	M0	N2	Stage IIIA	6th	T2		Breast Cancer	Breast Invasive Ductal Carcinoma		163	0	13.5	DiseaseFree				Negative		NOT HISPANIC OR LATINO	Patey's Surgery	4/15/11	0.2303	NA		NA					1			Infiltrating Ductal Carcinoma		No	No	C50.9	8500-03-01	C50.9	Negative	NA	YES	2010	NO	YES	4	NA	8
TCGA.C8.A132.01	56	M0	N1	Stage IIB	6th	T2		Breast Cancer	Breast Invasive Ductal Carcinoma		162	0	12.58	DiseaseFree		Allred Score 8		Positive		NOT HISPANIC OR LATINO	Modified Radical Masectomy	4/15/11	0.1483	NA		NA					NA			Infiltrating Ductal Carcinoma		No	No	C50.9	8500-03-01	C50.9		NA	YES	2010	NO	YES	1	NA	4
TCGA.C8.A134.01	52	M0	N0	Stage IIA	6th	T2		Breast Cancer	Breast Invasive Ductal Carcinoma		162	0	12.58	DiseaseFree				Negative		NOT HISPANIC OR LATINO	Modified Radical Masectomy	4/15/11	0.4432	NA		NA					2			Infiltrating Ductal Carcinoma		No	No	C50.9	8500-03-01	C50.9	Equivocal	NA	YES	2010	NO		NA	NA	7
TCGA.C8.A135.01	64	M0	N1	Stage IIB	6th	T2		Breast Cancer	Breast Invasive Ductal Carcinoma		162	0	12.91	DiseaseFree				Negative		NOT HISPANIC OR LATINO		4/15/11	0.2977	NA		NA					3			Infiltrating Ductal Carcinoma		No	No	C50.9	8500-03-01	C50.9	Positive	NA	YES	2010	NO	YES	1	NA	3
TCGA.C8.A137.01	34	M0	N1	Stage IIB	6th	T2		Breast Cancer	Breast Invasive Ductal Carcinoma		102	0	4.47	Recurred/Progressed				Negative		NOT HISPANIC OR LATINO		4/15/11	0.2233	NA		NA					3			Infiltrating Ductal Carcinoma		No	No	C50.9	8500-03-01	C50.9	Positive	NA	YES	2010	NO	YES	NA	NA	2
TCGA.C8.A138.01	54	M0	N2	Stage IIIA	6th	T2		Breast Cancer	Breast Invasive Ductal Carcinoma		93	0	12.48	DiseaseFree		Allred Score 5		Positive		NOT HISPANIC OR LATINO		4/15/11	0.3556	NA		NA					2			Infiltrating Ductal Carcinoma		No	No	C50.9	8500-03-01	C50.9	Equivocal	NA	YES	2010	NO	YES	NA	NA	2
TCGA.C8.A1HE.01	59	M0	N0	Stage IIA	6th	T2		Breast Cancer	Breast Invasive Ductal Carcinoma		109	0	12.32	DiseaseFree		Allred Score 7		Positive		NOT HISPANIC OR LATINO	Patey's Surgery	5/24/11	0.1178	NA		NA					2			Infiltrating Ductal Carcinoma		No	No	C50.9	8500-03-01	C50.9	Equivocal	NA	YES	2010	NO	YES	NA	NA	5
TCGA.C8.A1HF.01	48	M0	N0	Stage IIA	6th	T2		Breast Cancer	Breast Invasive Ductal Carcinoma		109	0	10.91	DiseaseFree				Negative		NOT HISPANIC OR LATINO	Patey's Surgery	5/24/11	0.2475	NA		NA					3			Infiltrating Ductal Carcinoma		No	No	C50.9	8500-03-01	C50.9	Positive	NA	YES	2010	NO	YES	NA	NA	12
TCGA.C8.A1HG.01	50	M0	N0	Stage IIA	6th	T2		Breast Cancer	Breast Invasive Ductal Carcinoma		122	0	11.33	DiseaseFree		Allred Score 8		Positive		NOT HISPANIC OR LATINO	Patey's Surgery	5/24/11	0.3587	NA		NA					1			Infiltrating Ductal Carcinoma		No	No	C50.9	8500-03-01	C50.9	Negative	NA	YES	2010	NO	NO	NA	NA	NA
TCGA.C8.A1HI.01	40	M0	N2	Stage IIIA	6th	T2		Breast Cancer	Breast Invasive Ductal Carcinoma		120	0	11.27	DiseaseFree		Allred Score 8		Positive		NOT HISPANIC OR LATINO	Patey's Surgery	2006-01-11	0.2579	NA		NA					1			Infiltrating Ductal Carcinoma		Yes	No	C50.9	8500-03-01	C50.9	Negative	NA	YES	2010	NO	YES	NA	NA	6
TCGA.C8.A1HJ.01	53	M0	N0	Stage IIA	6th	T2		Breast Cancer	Breast Invasive Ductal Carcinoma		121	0	0.16	DiseaseFree				Negative		NOT HISPANIC OR LATINO	Patey's Surgery	2006-01-11	0.5135	NA		NA					NA			Infiltrating Ductal Carcinoma		No	No	C50.9	8500-03-01	C50.9	Negative	NA	YES	2010	NO	YES	NA	NA	10
TCGA.C8.A1HK.01	53	M0	N1	Stage IIB	6th	T2		Breast Cancer	Breast Invasive Ductal Carcinoma		116	0	12.02	DiseaseFree				Negative		NOT HISPANIC OR LATINO	Patey's Surgery	2006-01-11	0.518	NA		NA					3			Infiltrating Ductal Carcinoma		No	No	C50.9	8500-03-01	C50.9	Positive	NA	YES	2010	NO	YES	NA	NA	8
TCGA.C8.A1HL.01	38	M0	N1	Stage IIIA	6th	T3		Breast Cancer	Breast Invasive Mixed Mucinous Carcinoma		94	0	10.41	DiseaseFree		Allred Score 8		Positive		NOT HISPANIC OR LATINO	Patey's Surgery	2006-02-11	0.2376	NA		NA					2			Other, specify		No	Yes	C50.9	8480-03-01	C50.9	Equivocal	NA	YES	2010	NO	YES	NA	NA	9
TCGA.C8.A1HM.01	74	M0	N0	Stage IIA	6th	T2		Breast Cancer	Breast Invasive Ductal Carcinoma		100	0	12.32	DiseaseFree		Allred Score 8		Positive		NOT HISPANIC OR LATINO		2006-02-11	0.5116	NA		NA					1			Infiltrating Ductal Carcinoma		No	No	C50.9	8500-03-01	C50.9	Negative	NA	YES	2010	NO	NO	NA	NA	NA
TCGA.C8.A1HN.01	56	M0	N0	Stage IIA	6th	T2		Breast Cancer	Breast Invasive Ductal Carcinoma		88	0	12.94	DiseaseFree		Allred Score 8		Positive		NOT HISPANIC OR LATINO		2006-02-11	0.436	NA		NA					2			Infiltrating Ductal Carcinoma		No	No	C50.9	8500-03-01	C50.9	Equivocal	NA	YES	2010	NO	NO	NA	NA	NA
TCGA.C8.A1HO.01	34	M0	N3	Stage IIIC	6th	T3		Breast Cancer	Breast Invasive Ductal Carcinoma		52	0	12.32	DiseaseFree		Allred Score 7		Positive		NOT HISPANIC OR LATINO		2007-12-11	0.3198	NA		NA					NA			Infiltrating Ductal Carcinoma		No	No	C50.9	8500-03-01	C50.9	Negative	NA	YES	2010	NO	NO	NA	NA	NA
TCGA.C8.A26V.01	47	M0	N2	Stage IIIA	6th	T3		Breast Cancer	Breast Invasive Ductal Carcinoma		143	0	20.24	DiseaseFree		Allred Score 8		Positive		NOT HISPANIC OR LATINO		7/21/11	0.1835	NA		NA					NA			Infiltrating Ductal Carcinoma		No	No	C50.9	8500-03-01	C50.9	Negative	NA	YES	2010	NO	NO	NA	NA	NA
TCGA.C8.A26W.01	58	M0	N1	Stage IIB	6th	T2		Breast Cancer	Breast Invasive Ductal Carcinoma		142	0	12.52	DiseaseFree		Allred Score 8		Positive		NOT HISPANIC OR LATINO		7/21/11	0.3238	NA		NA					2			Infiltrating Ductal Carcinoma		No	No	C50.9	8500-03-01	C50.9	Equivocal	NA	YES	2010	NO	NO	NA	NA	NA
TCGA.C8.A26X.01	58	M0	N1	Stage IIA	6th	T1		Breast Cancer	Breast Invasive Ductal Carcinoma		136	0	12.35	DiseaseFree				Negative		NOT HISPANIC OR LATINO		7/21/11	0.3564	NA		NA					1			Infiltrating Ductal Carcinoma		No	No	C50.9	8500-03-01	C50.9	Negative	NA	YES	2010	NO	NO	NA	NA	NA
TCGA.C8.A26Y.01	90	M0	N0	Stage IIA	6th	T2		Breast Cancer	Breast Invasive Ductal Carcinoma		134	0	12.94	DiseaseFree				Negative		NOT HISPANIC OR LATINO		7/21/11	0.588	NA		NA					1			Infiltrating Ductal Carcinoma		No	No	C50.9	8500-03-01	C50.9	Negative	NA	YES	2010	NO	NO	NA	NA	NA
TCGA.C8.A26Z.01	59	M0	N0	Stage IIA	6th	T2		Breast Cancer	Breast Invasive Ductal Carcinoma		125	0	15.44	DiseaseFree		Allred Score 8		Positive		NOT HISPANIC OR LATINO	Patey's Surgery	7/21/11	0.5299	NA		NA					1			Infiltrating Ductal Carcinoma		No	No	C50.9	8500-03-01	C50.9	Negative	NA	YES	2010	NO	NO	NA	NA	NA
TCGA.C8.A273.01	29	M0	N1	Stage IIB	6th	T2		Breast Cancer	Breast Invasive Ductal Carcinoma		168	0	16.85	DiseaseFree		Allred Score 8		Positive		NOT HISPANIC OR LATINO	Patey's Surgery	7/21/11	0.2254	NA		NA					NA			Infiltrating Ductal Carcinoma		No	No	C50.9	8500-03-01	C50.9	Negative	NA	YES	2010	NO	YES	2	NA	7
TCGA.C8.A274.01	63	M0	N0	Stage IIA	6th	T2		Breast Cancer	Breast Invasive Ductal Carcinoma		163	0	16.69	DiseaseFree		Allred Score 8		Positive		NOT HISPANIC OR LATINO	Patey's Surgery	7/21/11	0.4187	NA		NA					1			Infiltrating Ductal Carcinoma		No	No	C50.9	8500-03-01	C50.9	Negative	NA	YES	2010	NO	NO	NA	NA	NA
TCGA.C8.A275.01	56	M0	N1	Stage IIA	6th	T1		Breast Cancer	Breast Invasive Ductal Carcinoma		169	0	0.03	DiseaseFree						NOT HISPANIC OR LATINO	Patey's Surgery	7/21/11	0.2019	NA		NA					NA			Infiltrating Ductal Carcinoma		No	No	C50.9	8500-03-01	C50.9		NA	YES	2010	NO	NO	NA	NA	NA
TCGA.C8.A278.01	61	M0	N2	Stage IIIA	6th	T2		Breast Cancer	Breast Invasive Ductal Carcinoma		163	0	9.76	DiseaseFree				Negative		NOT HISPANIC OR LATINO	Patey's Surgery	7/21/11	0.1661	NA		NA					3			Infiltrating Ductal Carcinoma		No	No	C50.9	8500-03-01	C50.9	Positive	NA	YES	2010	NO	NO	NA	NA	NA
TCGA.C8.A27A.01	48	M0	N1	Stage IIB	6th	T2		Breast Cancer	Breast Invasive Ductal Carcinoma		435	0	24.54	DiseaseFree		Allred Score 7		Positive		NOT HISPANIC OR LATINO		7/21/11	0.3008	NA		NA					1			Infiltrating Ductal Carcinoma		No	No	C50.9	8500-03-01	C50.9	Negative	NA	YES	2010	NO	NO	NA	NA	NA
TCGA.C8.A27B.01	48	M0	N0	Stage IIB	6th	T3		Breast Cancer	Breast Invasive Ductal Carcinoma		93	0	14.42	DiseaseFree				Negative		NOT HISPANIC OR LATINO		7/21/11	0.7389	NA		NA					NA			Infiltrating Ductal Carcinoma		No	No	C50.9	8500-03-01	C50.9	Negative	NA	YES	2011	NO	NO	NA	NA	NA
TCGA.C8.A3M7.01	60	M0	N0	Stage IIIB	7th	T4b		Breast Cancer	Breast Invasive Lobular Carcinoma		401	0	33.97	Recurred/Progressed				Negative		NOT HISPANIC OR LATINO		2003-06-12	0.1781	NA		NA					NA			Infiltrating Lobular Carcinoma		No	No	C50.9	8520-03-01	C50.9	Negative	NA	YES	2010	NO	YES	0	NA	6
TCGA.C8.A3M8.01	68	M0	N0	Stage IA	7th	T1c		Breast Cancer	Breast Invasive Lobular Carcinoma		264	0	12.94	DiseaseFree		Allred		Positive		NOT HISPANIC OR LATINO		2003-06-12	0.2516	NA		NA					3		Dako	Infiltrating Lobular Carcinoma		No	No	C50.9	8520-03-01	C50.9	Positive	NA	YES	2011	NO	YES	NA	NA	NA
TCGA.C8.A8HP.01	59	M0	N2	Stage IIIA	7th	T2		Breast Cancer	Metaplastic Breast Cancer		231	0	13.01	DiseaseFree				Negative		NOT HISPANIC OR LATINO		12/29/14	0.0419	NA		NA					NA			Metaplastic Carcinoma		No	No	C50.9	8575-03-01	C50.9	Positive	NA	YES	2013	NO	YES	6	NA	9
TCGA.C8.A8HQ.01	53	M0	N1	Stage IIB	7th	T2		Breast Cancer	Breast Invasive Mixed Mucinous Carcinoma		185	0	12.48	DiseaseFree				Positive		NOT HISPANIC OR LATINO		12/29/14	0.2302	NA		NA					NA			Mucinous Carcinoma		No	No	C50.9	8480-03-01	C50.9	Negative	NA	YES	2013	NO	YES	3	4	7
TCGA.C8.A8HR.01	49	M0	N2	Stage IIIA	7th	T3		Breast Cancer	Breast Invasive Lobular Carcinoma		162	0	13.4	DiseaseFree						NOT HISPANIC OR LATINO		12/29/14	0.012	NA		NA					NA			Infiltrating Lobular Carcinoma		No	No	C50.9	8520-03-01	C50.9		NA	YES	2013	NO	YES	5	NA	8
TCGA.D8.A13Y.01	52	M0	N0	Stage IA		T1c	manual counting	Breast Cancer	Breast Invasive Ductal Carcinoma		184	0	56.77	DiseaseFree		10-75%		Positive	70-79%	NOT HISPANIC OR LATINO		2/23/11	0.947	NA		NA					1	Hecep Test TM DAKO		Infiltrating Ductal Carcinoma		No	No	C50.9	8500-03-01	C50.9	Negative	NA	YES	2010	NO		0	NA	6
TCGA.D8.A13Z.01	51	M0	N2a		7th	T2		Breast Cancer	Breast Invasive Ductal Carcinoma		214	0	20.86	DiseaseFree				Negative		NOT HISPANIC OR LATINO		2/27/11	0.4986	NA		NA					1		Hercep Test TM Dako	Infiltrating Ductal Carcinoma		No	No	C50.9	8500-03-01	C50.9	Negative	NA	YES	2010	NO	YES	9	NA	11
TCGA.D8.A140.01	62	M0	N1a	Stage IIB	7th	T2	manual counting	Breast Cancer	Breast Invasive Ductal Carcinoma		204	0	13.24	DiseaseFree		>75%		Positive		NOT HISPANIC OR LATINO		2/26/11	0.2323	NA		NA					3	Hercep Test TM DAKO		Infiltrating Ductal Carcinoma		No	No	C50.9	8500-03-01	C50.9	Positive	NA	YES	2010	NO	YES	1	NA	15
TCGA.D8.A141.01	40	M0	N1		7th	T1c	manual counting	Breast Cancer	Breast Invasive Ductal Carcinoma		205	0	20.57	DiseaseFree		>75%		Positive		NOT HISPANIC OR LATINO		2/27/11	0.049	NA		NA					1		Hercep Test TM Dako	Infiltrating Ductal Carcinoma		No	No	C50.9	8500-03-01	C50.9	Negative	NA	YES	2010	NO	YES	1	NA	15
TCGA.D8.A142.01	74	M0	N0	Stage IIB	7th	T3		Breast Cancer	Breast Invasive Ductal Carcinoma		212	0	13.96	DiseaseFree				Negative		NOT HISPANIC OR LATINO		2/25/11	0.5222	NA		NA			Negative		2		FISH	Infiltrating Ductal Carcinoma		No	No	C50.9	8500-03-01	C50.9	Equivocal	NA	YES	2010	NO	YES	0	NA	14
TCGA.D8.A143.01	51	M0	N0	Stage IIA	7th	T2		Breast Cancer	Breast Invasive Ductal Carcinoma		211	0	14.16	DiseaseFree				Negative		NOT HISPANIC OR LATINO		2/25/11	0.5356	NA		NA					1			Infiltrating Ductal Carcinoma		No	No	C50.9	8500-03-01	C50.9	Negative	NA	YES	2010	NO	YES	0	NA	11
TCGA.D8.A145.01	80	M0	N1a	Stage IIA	7th	T1c	manual counting	Breast Cancer	Breast Invasive Ductal Carcinoma		191	0	13.47	DiseaseFree		>75%		Positive		NOT HISPANIC OR LATINO		2/25/11	0.0845	NA		NA			Negative		2			Infiltrating Ductal Carcinoma		No	No	C50.9	8500-03-01	C50.9	Equivocal	NA	YES	2010	NO	YES	1	NA	7
TCGA.D8.A146.01	57	MX	N0	Stage IIA	7th	T2	manual counting	Breast Cancer	Breast Invasive Ductal Carcinoma		221	0	21.12	DiseaseFree		>75%		Positive		NOT HISPANIC OR LATINO		3/30/11	0.164	NA		NA					1	DAKO Hercep Test TM		Infiltrating Ductal Carcinoma		Yes	Yes	C50.9	8500-03-01	C50.9	Negative	NA	YES	2010	NO	YES	0	NA	11
TCGA.D8.A147.01	45	M0	N0		7th	T2		Breast Cancer	Breast Invasive Ductal Carcinoma		163	0	19.19	DiseaseFree				Negative		NOT HISPANIC OR LATINO		2/27/11	0.5742	NA		NA					NA	Hercep Test TM Dako		Infiltrating Ductal Carcinoma		No	No	C50.9	8500-03-01	C50.9	Negative	NA	YES	2010	NO	YES	0	NA	1
TCGA.D8.A1J8.01	77	M0	N1a	Stage IIB	7th	T2		Breast Cancer	Breast Invasive Ductal Carcinoma		272	0	14.16	DiseaseFree				Positive	70-79%	NOT HISPANIC OR LATINO		3/23/11	0.8977	NA		NA					NA			Infiltrating Ductal Carcinoma		No	No	C50.9	8500-03-01	C50.9	Negative	NA	YES	2010	NO		3	NA	16
TCGA.D8.A1J9.01	48	M0	N0	Stage IA	7th	T1c	manual counting	Breast Cancer	Breast Invasive Ductal Carcinoma		211	0	17.48	DiseaseFree		10-75%		Positive		NOT HISPANIC OR LATINO		3/29/11	0.3573	NA		NA					3	Hecep Test TM DAKO		Infiltrating Ductal Carcinoma		No	No	C50.9	8500-03-01	C50.9	Positive	NA	YES	2010	NO		0	NA	6
TCGA.D8.A1JA.01	60	M0	NX		7th	T4b	manual counting	Breast Cancer	Breast Invasive Ductal Carcinoma		194	0	14.16	Recurred/Progressed				Negative	<10%	NOT HISPANIC OR LATINO		3/29/11	0.2448	NA		NA					3	Hecep Test TM DAKO		Infiltrating Ductal Carcinoma		No	No	C50.9	8500-03-01	C50.9	Positive	NA	YES	2010	NO	NO	NA	NA	NA
TCGA.D8.A1JB.01	54	M0	N1a	Stage IIB	7th	T2	manual counting	Breast Cancer	Breast Invasive Ductal Carcinoma		232	0	55.45	DiseaseFree		>75%		Positive		NOT HISPANIC OR LATINO		3/29/11	0.0338	NA		NA	not amplified	Path Vysion HER2 DNA Probe Kit	Positive		2	Hecep Test TM DAKO		Infiltrating Ductal Carcinoma		No	No	C50.9	8500-03-01	C50.9	Equivocal	NA	YES	2010	NO	YES	1	NA	8
TCGA.D8.A1JC.01	59	M0	N2a	Stage IIIA	7th	T2		Breast Cancer	Breast Invasive Ductal Carcinoma		201	0	15.77	DiseaseFree		>75%		Positive		NOT HISPANIC OR LATINO		3/29/11	0.3667	NA		NA					1			Infiltrating Ductal Carcinoma		No	No	C50.9	8500-03-01	C50.9	Negative	NA	YES	2010	NO	YES	4	NA	11
TCGA.D8.A1JD.01	41	M0	N1a	Stage IIB	7th	T2	manual counting	Breast Cancer	Breast Invasive Ductal Carcinoma		230	0	18.13	DiseaseFree		>75%		Positive		NOT HISPANIC OR LATINO		3/29/11	0.4688	NA		NA					1	Hecep Test TM DAKO		Infiltrating Ductal Carcinoma		No	No	C50.9	8500-03-01	C50.9	Negative	NA	YES	2010	NO		3	0	14
TCGA.D8.A1JE.01	62	M0	N1a	Stage IIA	7th	T1c	manual counting	Breast Cancer	Breast Invasive Ductal Carcinoma		238	0	18.89	DiseaseFree		>75%		Positive		NOT HISPANIC OR LATINO		3/28/11	0.6207	NA		NA					1	Hecep Test TM DAKO		Infiltrating Ductal Carcinoma		No	No	C50.9	8500-03-01	C50.9	Negative	NA	YES	2010	NO	YES	3	NA	10
TCGA.D8.A1JF.01	79	M0	N2a	Stage IIIA	7th	T1c		Breast Cancer	Breast Invasive Ductal Carcinoma		203	0	12.02	DiseaseFree				Negative		NOT HISPANIC OR LATINO		3/28/11	0.414	NA		NA					1			Infiltrating Ductal Carcinoma		No	No	C50.9	8500-03-01	C50.9	Negative	NA	YES	2010	NO	YES	8	NA	25
TCGA.D8.A1JG.01	62	M0	N0	Stage IIA	7th	T2		Breast Cancer	Breast Invasive Ductal Carcinoma		215	0	52.96	DiseaseFree				Negative		NOT HISPANIC OR LATINO		3/28/11	0.2687	NA		NA	not amplified		Negative		2			Infiltrating Ductal Carcinoma		No	No	C50.9	8500-03-01	C50.9	Equivocal	NA	YES	2010	NO	YES	0	NA	1
TCGA.D8.A1JH.01	56	M0	N0	Stage IA	7th	T1c	manual counting	Breast Cancer	Breast Invasive Ductal Carcinoma		263	0	13.99	DiseaseFree		>75%		Positive		NOT HISPANIC OR LATINO		3/28/11	0.0001	NA		NA					1	Hecep Test TM DAKO		Infiltrating Ductal Carcinoma		No	No	C50.9	8500-03-01	C50.9	Negative	NA	YES	2010	NO	YES	NA	NA	9
TCGA.D8.A1JI.01	54	MX	N1a	Stage IIA	7th	T1c	manual counting	Breast Cancer	Breast Invasive Ductal Carcinoma		226	0	18.96	DiseaseFree		>75%		Positive		NOT HISPANIC OR LATINO		3/30/11	0.39	NA		NA					NA	DAKOHercepTest TM		Infiltrating Ductal Carcinoma		No	No	C50.9	8500-03-01	C50.9	Negative	NA	YES	2010	NO	YES	2	NA	22
TCGA.D8.A1JJ.01	54	M0	N0	Stage IIA	7th	T2	manual counting	Breast Cancer	Breast Invasive Ductal Carcinoma		260	0	20.07	DiseaseFree		>75%		Positive		NOT HISPANIC OR LATINO	breast conserving therapy	3/29/11	0.4374	NA		NA					1	DAKOHercepTest TM	10-75%	Infiltrating Ductal Carcinoma		No	No	C50.9	8500-03-01	C50.9	Negative	NA	YES	2010	NO	YES	0	NA	1
TCGA.D8.A1JK.01	90	M0	N0	Stage IIA	7th	T2	manual counting	Breast Cancer	Breast Invasive Ductal Carcinoma		261	0	20.11	DiseaseFree		0		Negative		NOT HISPANIC OR LATINO		3/29/11	0.4906	NA		NA					1	DAKOHercepTest TM		Infiltrating Ductal Carcinoma		No	No	C50.9	8500-03-01	C50.9	Negative	NA	YES	2010	NO	YES	0	NA	13
TCGA.D8.A1JL.01	72	M0	N0	Stage IIA	7th	T2	manual counting	Breast Cancer	Breast Invasive Ductal Carcinoma		264	0	20.07	DiseaseFree		0		Negative		NOT HISPANIC OR LATINO		3/29/11	0.3656	NA		NA					1	DAKOHercepTest TM		Infiltrating Ductal Carcinoma		No	No	C50.9	8500-03-01	C50.9	Negative	NA	YES	2010	NO	YES	0	NA	11
TCGA.D8.A1JM.01	59	M0	N1a	Stage IIB	7th	T2	manual counting	Breast Cancer	Breast Invasive Ductal Carcinoma		243	0	19.38	DiseaseFree				Positive	<10%	NOT HISPANIC OR LATINO		3/29/11	0.6736	NA		NA					1	DAKOHercepTest TM		Infiltrating Ductal Carcinoma		No	No	C50.9	8500-03-01	C50.9	Negative	NA	YES	2010	NO	YES	3	NA	11
TCGA.D8.A1JN.01	80	MX	N3a	Stage IIIC	7th	T3	manual counting	Breast Cancer	Breast Invasive Lobular Carcinoma		273	0	20.37	DiseaseFree		>75%		Positive		NOT HISPANIC OR LATINO		3/29/11	0.1263	NA	HER2 amplification - negative	NA		PathVision HER2 DNA Probe Kit	Negative		NA	DAKOHercepTest TM		Infiltrating Lobular Carcinoma		No	No	C50.9	8520-03-01	C50.9	Indeterminate	NA	YES	2010	NO	YES	11	NA	13
TCGA.D8.A1JP.01	73	M0	N0	Stage IA	7th	T1c	manual counting	Breast Cancer	Breast Invasive Ductal Carcinoma		292	0	20.99	DiseaseFree		>75%		Positive		NOT HISPANIC OR LATINO		3/29/11	0.4267	NA		NA					1	DAKOHercepTest TM		Infiltrating Ductal Carcinoma		No	No	C50.9	8500-03-01	C50.9	Negative	NA	YES	2010	NO	YES	NA	NA	1
TCGA.D8.A1JS.01	77	M0	N0	Stage IA	7th	T1c	manual counting	Breast Cancer	Breast Invasive Ductal Carcinoma		212	0	12.19	DiseaseFree		>75%		Positive		NOT HISPANIC OR LATINO		3/28/11	0.0619	NA		NA					1	Hecep Test TM DAKO		Other, specify		No	No	C50.9	8503-03-01	C50.9	Negative	NA	YES	2010	NO	YES	0	NA	13
TCGA.D8.A1JT.01	70	M0	N0	Stage IIA	7th	T2		Breast Cancer	Breast Invasive Ductal Carcinoma		250	0	13.3	DiseaseFree				Positive	70-79%	NOT HISPANIC OR LATINO		3/28/11	0.4147	NA		NA	not amplified		Negative		2			Other, specify		No	No	C50.9	8523-03-01	C50.9	Equivocal	NA	YES	2010	NO	YES	0	NA	15
TCGA.D8.A1JU.01	51	M0	N0	Stage IA	7th	T1c	manual counting	Breast Cancer	Breast Invasive Ductal Carcinoma		295	0	14.68	DiseaseFree		>75%		Positive		NOT HISPANIC OR LATINO		3/28/11	0.1035	NA		NA					1			Infiltrating Ductal Carcinoma		No	No	C50.9	8500-03-01	C50.9	Negative	NA	YES	2010	NO	YES	0	NA	1
TCGA.D8.A1X5.01	81	MX	N3a	Stage IIIC	7th	T2	manual counting	Breast Cancer	Breast Invasive Ductal Carcinoma		197	0	18.56	DiseaseFree		>75%		Positive		NOT HISPANIC OR LATINO		2006-09-11	0.631	NA		NA					3	Hercep Test TM Dako		Infiltrating Ductal Carcinoma		No	No	C50.9	8500-03-01	C50.9	Positive	NA	YES	2010	NO	YES	14	NA	16
TCGA.D8.A1X6.01	80	MX	N2a	Stage IIIA	7th	T3	manual counting	Breast Cancer	Breast Invasive Ductal Carcinoma		173	0	17.77	DiseaseFree		>75%		Positive		NOT HISPANIC OR LATINO		2006-09-11	0.3619	NA		NA					1			Infiltrating Ductal Carcinoma		No	No	C50.9	8500-03-01	C50.9	Negative	NA	YES	2010	NO	YES	5	NA	7
TCGA.D8.A1X7.01	40	MX	N0	Stage IIA	7th	T2	manual counting	Breast Cancer	Breast Invasive Ductal Carcinoma		141	0	16.72	DiseaseFree		>75%		Positive		NOT HISPANIC OR LATINO		2006-09-11	0.0853	NA		NA					NA			Other, specify		No	No	C50.9	8503-03-01	C50.9	Negative	NA	YES	2010	NO	YES	0	NA	3
TCGA.D8.A1X8.01	62	M0	N2a	Stage IIIA	7th	T1c	% IHC	Breast Cancer	Breast Invasive Lobular Carcinoma		225	0	25.72	DiseaseFree		>75%		Positive		NOT HISPANIC OR LATINO		5/16/11	0.1153	NA		NA					NA			Infiltrating Lobular Carcinoma		No	No	C50.9	8520-03-01	C50.9	Negative	NA	YES	2010	NO	YES	9	0	11
TCGA.D8.A1X9.01	66	M0	N1a	Stage IIB	7th	T2	% IHC	Breast Cancer	Breast Invasive Ductal Carcinoma		399	0	23.88	DiseaseFree		>75%		Positive		NOT HISPANIC OR LATINO		5/16/11	0.2815	NA		NA	not amplified		Negative		NA			Infiltrating Ductal Carcinoma		No	No	C50.9	8500-03-01	C50.9	Indeterminate	NA	YES	2010	NO	YES	3	0	23
TCGA.D8.A1XA.01	64	M0	N0	Stage IA	7th	T1c	% IHC	Breast Cancer	Breast Invasive Ductal Carcinoma		218	0	27.56	DiseaseFree		>75%		Positive		NOT HISPANIC OR LATINO		5/18/11	0.8612	NA		NA					2			Infiltrating Ductal Carcinoma		No	No	C50.9	8500-03-01	C50.9	Equivocal	NA	YES	2010	NO	YES	0	0	1
TCGA.D8.A1XB.01	62	M0	N1a	Stage IIB	7th	T2	% IHC	Breast Cancer	Breast Invasive Ductal Carcinoma		251	0	18.13	DiseaseFree		>75%		Positive		NOT HISPANIC OR LATINO		5/16/11	0.217	NA		NA					1			Infiltrating Ductal Carcinoma		No	No	C50.9	8500-03-01	C50.9	Negative	NA	YES	2010	NO	YES	1	0	10
TCGA.D8.A1XC.01	85	M0	N1a	Stage IIIB	7th	T4b	% IHC	Breast Cancer	Breast Invasive Mixed Mucinous Carcinoma		215	0	NA			>75%		Positive		NOT HISPANIC OR LATINO		5/16/11	0.0566	NA		NA					1			Mucinous Carcinoma		No	No	C50.9	8480-03-01	C50.9	Negative	NA	YES	2010	NO	YES	1	0	20
TCGA.D8.A1XD.01	36	M0	N2a	Stage IIIA	7th	T1c	% IHC	Breast Cancer	Breast Invasive Ductal Carcinoma		188	0	17.15	DiseaseFree		>75%		Positive		NOT HISPANIC OR LATINO		5/16/11	0.148	NA		NA					1			Infiltrating Ductal Carcinoma		No	No	C50.9	8500-03-01	C50.9	Negative	NA	YES	2010	NO	YES	6	NA	18
TCGA.D8.A1XF.01	45	M0	N0	Stage IIA	7th	T2	% IHC	Breast Cancer	Breast Invasive Ductal Carcinoma		170	0	15.21	DiseaseFree		>75%		Positive		NOT HISPANIC OR LATINO		5/16/11	0.6723	NA		NA					1			Infiltrating Ductal Carcinoma		No	No	C50.9	8500-03-01	C50.9	Negative	NA	YES	2010	NO	YES	0	0	8
TCGA.D8.A1XG.01	86	M0	N1a	Stage IIIB	7th	T4b	% IHC	Breast Cancer	Breast Invasive Ductal Carcinoma		169	0	14.72	DiseaseFree		10-75%		Positive		NOT HISPANIC OR LATINO		5/16/11	0.1533	NA		NA					NA			Infiltrating Ductal Carcinoma		No	No	C50.9	8500-03-01	C50.9	Negative	NA	YES	2010	NO	YES	2	0	2
TCGA.D8.A1XJ.01	76	MX	N1a	Stage IIIA	7th	T3	manual counting	Breast Cancer	Breast Invasive Ductal Carcinoma		295	0	21.81	DiseaseFree		>75%		Positive		NOT HISPANIC OR LATINO		2006-09-11	0.3525	NA		NA					3	Hercep Test TM Dako		Other, specify		No	No	C50.9	8523-03-01	C50.9	Positive	NA	YES	2010	NO	YES	2	NA	43
TCGA.D8.A1XK.01	55	MX	N1a	Stage IIB	7th	T2		Breast Cancer	Breast Invasive Ductal Carcinoma		275	0	14.49	DiseaseFree				Negative		NOT HISPANIC OR LATINO		2006-09-11	0.6388	NA		NA					NA			Infiltrating Ductal Carcinoma		No	No	C50.9	8500-03-01	C50.9	Negative	NA	YES	2010	NO	YES	3	NA	18
TCGA.D8.A1XL.01	34	MX	N1a	Stage IIB	7th	T2	manual counting	Breast Cancer	Breast Invasive Ductal Carcinoma		282	0	19.91	DiseaseFree		>75%		Positive		NOT HISPANIC OR LATINO		2006-09-11	0.5466	NA		NA			Negative		2	HercepTest TM Dako		Infiltrating Ductal Carcinoma		No	No	C50.9	8500-03-01	C50.9	Equivocal	NA	YES	2010	NO	YES	2	NA	13
TCGA.D8.A1XM.01	57	M0	N0	Stage IA	7th	T1c	% IHC	Breast Cancer	Breast Invasive Ductal Carcinoma		189	0	17.67	DiseaseFree		>75%		Positive		NOT HISPANIC OR LATINO		5/16/11	0.1667	NA		NA					1			Infiltrating Ductal Carcinoma		No	No	C50.9	8500-03-01	C50.9	Negative	NA	YES	2010	NO	YES	0	0	1
TCGA.D8.A1XO.01	56	M0	N1a	Stage IIB	7th	T2	% IHC	Breast Cancer	Breast Invasive Lobular Carcinoma		193	0	55.26	DiseaseFree		>75%		Positive		NOT HISPANIC OR LATINO		5/16/11	0.2323	NA		NA					1			Infiltrating Lobular Carcinoma		No	No	C50.9	8520-03-01	C50.9	Negative	NA	YES	2010	NO	YES	1	0	10
TCGA.D8.A1XQ.01	69	M0	N0	Stage IIA	7th	T2	% IHC	Breast Cancer	Breast Invasive Ductal Carcinoma		158	0	16.39	DiseaseFree		0		Negative		NOT HISPANIC OR LATINO		5/16/11	0.3387	NA		NA					1			Infiltrating Ductal Carcinoma		No	No	C50.9	8500-03-01	C50.9	Negative	NA	YES	2010	NO	YES	0	0	7
TCGA.D8.A1XR.01	56	M0	N1a	Stage IIB	7th	T2	% IHC	Breast Cancer	Breast Invasive Ductal Carcinoma		162	0	15.83	DiseaseFree		>75%		Positive		NOT HISPANIC OR LATINO		5/16/11	0.2173	NA		NA					1			Infiltrating Ductal Carcinoma		No	No	C50.9	8500-03-01	C50.9	Negative	NA	YES	2010	NO	YES	2	0	7
TCGA.D8.A1XS.01	48	M0	N3a	Stage IIIC	7th	T2	% IHC	Breast Cancer	Invasive Breast Carcinoma		164	0	16.29	DiseaseFree		>75%		Positive		NOT HISPANIC OR LATINO		5/16/11	0.2212	NA		NA					3			Other, specify		No	No	C50.9	8507-03-01	C50.9	Positive	NA	YES	2010	NO	YES	25	0	28
TCGA.D8.A1XT.01	61	M0	N1a	Stage IIA	7th	T1c	% IHC	Breast Cancer	Breast Invasive Ductal Carcinoma		144	0	16.62	DiseaseFree		0		Negative		NOT HISPANIC OR LATINO		5/16/11	0.3942	NA		NA					3			Infiltrating Ductal Carcinoma		No	No	C50.9	8500-03-01	C50.9	Positive	NA	YES	2010	NO	YES	3	0	10
TCGA.D8.A1XU.01	56	M0	N0	Stage IA	7th	T1c	% IHC	Breast Cancer	Breast Invasive Ductal Carcinoma		102	0	12.98	DiseaseFree		>75%		Positive		NOT HISPANIC OR LATINO		5/16/11	0.9465	NA		NA					1			Infiltrating Ductal Carcinoma		No	No	C50.9	8500-03-01	C50.9	Negative	NA	YES	2010	NO	YES	0	0	1
TCGA.D8.A1XV.01	84	M0	N0	Stage IIA	7th	T2	% IHC	Breast Cancer	Breast Invasive Mixed Mucinous Carcinoma		103	0	15.14	DiseaseFree		>75%		Positive		NOT HISPANIC OR LATINO		5/16/11	0.0342	NA		NA	not amplified		Negative		2			Mucinous Carcinoma		No	No	C50.9	8480-03-01	C50.9	Equivocal	NA	YES	2010	NO	YES	0	0	1
TCGA.D8.A1XW.01	53	M0	N0	Stage IIA	7th	T2	% IHC	Breast Cancer	Breast Invasive Ductal Carcinoma		76	0	43	DiseaseFree		0		Negative		NOT HISPANIC OR LATINO		5/16/11	0.3797	NA		NA					1			Infiltrating Ductal Carcinoma		No	No	C50.9	8500-03-01	C50.9	Negative	NA	YES	2011	NO	YES	0	0	1
TCGA.D8.A1XY.01	74	MX	N0	Stage IIA	7th	T2	manual counting	Breast Cancer	Breast Invasive Ductal Carcinoma		135	0	16.52	DiseaseFree		>75%		Positive		NOT HISPANIC OR LATINO		2006-09-11	0.3139	NA		NA					3	HerceptTest TM Dako		Infiltrating Ductal Carcinoma		No	No	C50.9	8500-03-01	C50.9	Positive	NA	YES	2010	NO	YES	0	NA	3
TCGA.D8.A1XZ.01	81	MX	N2a	Stage IIIA	7th	T1c	manual counting	Breast Cancer	Breast Invasive Ductal Carcinoma		98	0	15.31	DiseaseFree		>75%		Positive		NOT HISPANIC OR LATINO		2006-09-11	0.356	NA		NA					1			Infiltrating Ductal Carcinoma		No	No	C50.9	8500-03-01	C50.9	Negative	NA	YES	2010	NO	YES	6	NA	14
TCGA.D8.A1Y0.01	65	MX	N2a	Stage IIIA	7th	T1c	manual counting	Breast Cancer	Breast Invasive Ductal Carcinoma		104	0	15.51	DiseaseFree		>75%		Positive		NOT HISPANIC OR LATINO		2006-09-11	0.3854	NA		NA					1			Infiltrating Ductal Carcinoma		No	No	C50.9	8500-03-01	C50.9	Negative	NA	YES	2010	NO	YES	9	NA	15
TCGA.D8.A1Y1.01	80	MX	N1a	Stage IIIA	7th	T3	manual counting	Breast Cancer	Breast Invasive Ductal Carcinoma		93	0	NA			10-75%		Positive		NOT HISPANIC OR LATINO		2006-09-11	0.5329	NA		NA					1			Infiltrating Ductal Carcinoma		No	No	C50.9	8500-03-01	C50.9	Negative	NA	YES	2010	NO	YES	1	NA	22
TCGA.D8.A1Y2.01	71	MX	N0	Stage IIA	7th	T2	manual counting	Breast Cancer	Breast Invasive Ductal Carcinoma		65	0	14.22	DiseaseFree		>75%		Positive		NOT HISPANIC OR LATINO		2006-09-11	0.3094	NA		NA			Negative		2	Venten		Infiltrating Ductal Carcinoma		No	No	C50.9	8500-03-01	C50.9	Indeterminate	NA	YES	2011	NO	YES	0	NA	7
TCGA.D8.A1Y3.01	61	MX	N2a	Stage IIIA	7th	T2	manual counting	Breast Cancer	Breast Invasive Ductal Carcinoma		62	0	14.13	DiseaseFree		>75%		Positive		NOT HISPANIC OR LATINO		2006-09-11	0.612	NA		NA			Negative		2	Venten		Infiltrating Ductal Carcinoma		No	No	C50.9	8500-03-01	C50.9	Indeterminate	NA	YES	2011	NO	YES	5	NA	8
TCGA.D8.A27E.01	66	M0	N0	Stage IA	7th	T1c	manual counting	Breast Cancer	Breast Invasive Ductal Carcinoma		204	0	17.41	DiseaseFree		>75%		Positive		NOT HISPANIC OR LATINO		7/21/11	0.0001	NA		NA					1	Hercep Test TM Dako		Other, specify		No	No	C50.9	8523-03-01	C50.9	Negative	NA	YES	2010	NO	YES	0	NA	1
TCGA.D8.A27F.01	40	M0	N0	Stage IIA	7th	T2		Breast Cancer	Breast Invasive Ductal Carcinoma		166	0	16.03	DiseaseFree				Negative		NOT HISPANIC OR LATINO		7/18/11	0.6698	NA		NA					1			Infiltrating Ductal Carcinoma		No	No	C50.9	8500-03-01	C50.9	Negative	NA	YES	2010	NO	YES	0	0	11
TCGA.D8.A27G.01	75	M0	N0	Stage IIA	7th	T2	manual counting	Breast Cancer	Breast Invasive Lobular Carcinoma		156	0	13.44	DiseaseFree		>75%		Positive		NOT HISPANIC OR LATINO		7/18/11	0.1084	NA		NA	not amplified		Negative		2			Infiltrating Lobular Carcinoma		No	No	C50.9	8520-03-01	C50.9	Equivocal	NA	YES	2010	NO	YES	0	0	31
TCGA.D8.A27H.01	72	M0	N0	Stage IIA	7th	T2		Breast Cancer	Breast Invasive Ductal Carcinoma		84	0	13.04	DiseaseFree				Negative		NOT HISPANIC OR LATINO		7/18/11	0.4824	NA		NA					NA			Infiltrating Ductal Carcinoma		No	No	C50.9	8500-03-01	C50.9	Negative	NA	YES	2011	NO	YES	NA	NA	1
TCGA.D8.A27I.01	58	M0	N2a	Stage IIIA	7th	T1c	manual counting	Breast Cancer	Breast Invasive Lobular Carcinoma		132	0	14.42	DiseaseFree		>75%		Positive		NOT HISPANIC OR LATINO		7/18/11	0.0458	NA		NA					1			Infiltrating Lobular Carcinoma		No	No	C50.9	8520-03-01	C50.9	Negative	NA	YES	2010	NO	YES	4	0	10
TCGA.D8.A27K.01	47	M0	N1a	Stage IIB	7th	T2	manual counting	Breast Cancer	Breast Invasive Ductal Carcinoma		77	0	48	DiseaseFree		>75%		Positive		NOT HISPANIC OR LATINO		7/18/11	0.1153	NA		NA					1			Infiltrating Ductal Carcinoma		No	No	C50.9	8500-03-01	C50.9	Negative	NA	YES	2011	NO	YES	2	NA	17
TCGA.D8.A27L.01	49	M0	N2a	Stage IIIA	7th	T1c	manual counting	Breast Cancer	Breast Invasive Ductal Carcinoma		84	0	16.39	DiseaseFree		>75%		Positive		NOT HISPANIC OR LATINO		7/18/11	0.1113	NA		NA					1			Infiltrating Ductal Carcinoma		No	No	C50.9	8500-03-01	C50.9	Negative	NA	YES	2011	NO	YES	2	NA	16
TCGA.D8.A27M.01	59	M0	N0	Stage IA	7th	T1c		Breast Cancer	Breast Invasive Ductal Carcinoma		83	0	13.47	DiseaseFree				Negative		NOT HISPANIC OR LATINO		7/17/11	0.2982	NA		NA					NA			Infiltrating Ductal Carcinoma		No	No	C50.9	8500-03-01	C50.9	Negative	NA	YES	2011	NO	YES	NA	NA	1
TCGA.D8.A27N.01	36	M0	N2a	Stage IIIA	7th	T2	manual counting	Breast Cancer	Breast Invasive Ductal Carcinoma		75	0	17.05	DiseaseFree		>75%		Positive		NOT HISPANIC OR LATINO		7/18/11	0.2527	NA		NA					3			Infiltrating Ductal Carcinoma		No	No	C50.9	8500-03-01	C50.9	Positive	NA	YES	2011	NO	YES	4	0	19
TCGA.D8.A27P.01	64	M0	N0	Stage IA	7th	T1c	manual counting	Breast Cancer	Breast Invasive Ductal Carcinoma		37	0	1.61	DiseaseFree		>75%		Positive		NOT HISPANIC OR LATINO		7/18/11	0.0485	NA		NA					1			Infiltrating Ductal Carcinoma		No	No	C50.9	8500-03-01	C50.9	Negative	NA	YES	2011	NO	YES	0	NA	1
TCGA.D8.A27R.01	41	M0	N3a	Stage IIIC	7th	T2	manual counting	Breast Cancer	Breast Invasive Ductal Carcinoma	polisomy	50	0	10.09	DiseaseFree		>75%		Positive		NOT HISPANIC OR LATINO		7/18/11	0.3549	NA		NA	not amplified		Negative		2			Infiltrating Ductal Carcinoma		No	No	C50.9	8500-03-01	C50.9	Equivocal	NA	YES	2011	NO	YES	11	NA	11
TCGA.D8.A27T.01	53	M0	N3a	Stage IIIC	7th	T2	manual counting	Breast Cancer	Breast Invasive Lobular Carcinoma		68	0	13.07	DiseaseFree		>75%		Positive		NOT HISPANIC OR LATINO		7/21/11	0.1924	NA		NA					1	Venten		Infiltrating Lobular Carcinoma		No	No	C50.9	8520-03-01	C50.9	Negative	NA	YES	2011	NO	YES	12	NA	12
TCGA.D8.A27V.01	62	M0	N0	Stage IIA	7th	T2	manual counting	Breast Cancer	Breast Invasive Lobular Carcinoma		51	0	12.52	DiseaseFree		>75%		Positive		NOT HISPANIC OR LATINO		7/21/11	0.3774	NA		NA					1	Venten		Infiltrating Lobular Carcinoma		No	No	C50.9	8520-03-01	C50.9	Negative	NA	YES	2011	NO	YES	0	NA	2
TCGA.D8.A27W.01	55	M0	N0	Stage IIIB	7th	T4b	manual counting	Breast Cancer	Breast Invasive Mixed Mucinous Carcinoma		43	0	12.25	DiseaseFree		>75%		Positive		NOT HISPANIC OR LATINO		7/21/11	0.4452	NA		NA		Path Vysion HER2 DNA Probe Kit	Positive		2	Venten		Mucinous Carcinoma		No	No	C50.9	8480-03-01	C50.9	Equivocal	NA	YES	2011	NO	YES	0	NA	12
TCGA.D8.A3Z5.01	54	M0	N3a	Stage IIIC	7th	T2		Breast Cancer	Breast Invasive Lobular Carcinoma		418	0	33.34	DiseaseFree				Positive		NOT HISPANIC OR LATINO		2007-03-12	0.1265	NA		NA					NA			Infiltrating Lobular Carcinoma		No	No	C50.9	8520-03-01	C50.9	Negative	NA	YES	2011	NO	YES	19	NA	21
TCGA.D8.A3Z6.01	56	M0	N3a	Stage IIIC	7th	T3		Breast Cancer	Breast Invasive Lobular Carcinoma		160	0	18.5	DiseaseFree				Positive		NOT HISPANIC OR LATINO		2007-03-12	0.2634	NA		NA					NA			Infiltrating Lobular Carcinoma		No	No	C50.9	8520-03-01	C50.9	Negative	NA	YES	2011	NO	YES	19	NA	22
TCGA.D8.A4Z1.01	68	M0	N0	Stage IA	7th	T1c		Breast Cancer	Breast Invasive Lobular Carcinoma		114	0	21.65	DiseaseFree				Positive	70-79%	NOT HISPANIC OR LATINO		2002-01-13	0.0031	NA		NA					1			Infiltrating Lobular Carcinoma		No	No	C50.9	8520-03-01	C50.9	Negative	NA	YES	2012	NO	YES	0	NA	1
TCGA.D8.A73U.01	88	M0	N0	Stage IIA	7th	T2		Breast Cancer	Breast Invasive Lobular Carcinoma		285	0	16.16	DiseaseFree				Positive	70-79%	NOT HISPANIC OR LATINO		3/28/14	0.0535	NA		NA			Negative	<10%	1			Infiltrating Lobular Carcinoma		No	No	C50.9	8520-03-01	C50.9	Negative	NA	YES	2012	NO	NO	NA	NA	NA
TCGA.D8.A73W.01	79	MX	N1a	Stage IIIA	7th	T3		Breast Cancer	Breast Invasive Mixed Mucinous Carcinoma		191	0	0.69	Recurred/Progressed				Positive	70-79%	NOT HISPANIC OR LATINO		3/28/14	0.1276	NA		NA					1			Mucinous Carcinoma		No	No	C50.9	8480-03-01	C50.9	Negative	NA	YES	2013	NO	YES	1	NA	13
TCGA.D8.A73X.01	53	M0	N0	Stage IIA	7th	T2		Breast Cancer	Breast Invasive Ductal Carcinoma		140	0	25.2	DiseaseFree				Positive	70-79%	NOT HISPANIC OR LATINO		3/28/14	0.0989	NA		NA			Negative		1			Other, specify		No	No	C50.9	8211-03-01	C50.9	Negative	NA	YES	2013	NO	NO	NA	NA	NA
TCGA.E2.A105.01	79	M0	N0 (i-)	Stage IIA	6th	T2	Allred score 3 + 2 = 5	Breast Cancer	Breast Invasive Ductal Carcinoma		1171	0	42.97	DiseaseFree		Allred score 5		Positive		NOT HISPANIC OR LATINO		2002-11-11	0.1353	NA		NA				70-79%	2			Infiltrating Ductal Carcinoma		No	No	C50.9	8500-03-01	C50.9	Equivocal	NA	YES	2007	NO		0	NA	1
TCGA.E2.A106.01	34	M0	N1mi	Stage IB		T1c		Breast Cancer	Breast Invasive Ductal Carcinoma		1495	0	83.48	DiseaseFree				Positive	90-99%	NOT HISPANIC OR LATINO		2002-11-11	NA	NA		1.05			Negative	10-19%	2			Infiltrating Ductal Carcinoma		No	No	C50.9	8500-03-01	C50.9	Equivocal	NA	YES	2006	NO		1	NA	16
TCGA.E2.A107.01	54	M0	N2a	Stage IIIA	6th	T3	Allred score 5+3=8	Breast Cancer	Breast Invasive Lobular Carcinoma		715	0	34.4	DiseaseFree		Allred score 8		Positive		NOT HISPANIC OR LATINO		2002-11-11	0.3303	NA		1.2			Negative		2			Infiltrating Lobular Carcinoma		No	No	C50.9	8520-03-01	C50.9	Equivocal	NA	YES	2008	NO		4	NA	27
TCGA.E2.A108.01	64	M0	N2a	Stage IIIA	6th	T2	Allred score 7 (outside facility)	Breast Cancer	Breast Invasive Ductal Carcinoma		596	0	27.5	DiseaseFree		Allred score 7 (per outside facility)		Positive		NOT HISPANIC OR LATINO		2002-11-11	0.0338	NA		NA					1			Infiltrating Ductal Carcinoma		No	No	C50.9	8500-03-01	C50.9	Negative	NA	YES	2009	NO		4	NA	27
TCGA.E2.A109.01	64	M0	N0 (i-)	Stage IIA	6th	T2	Allred score 5+3=8	Breast Cancer	Breast Invasive Ductal Carcinoma		1155	0	46.55	DiseaseFree		Allred score 8		Positive		NOT HISPANIC OR LATINO		2002-11-11	0.4427	NA		1.46			Negative	50-59%	2			Infiltrating Ductal Carcinoma		No	No	C50.9	8500-03-01	C50.9	Equivocal	NA	YES	2007	NO		0	NA	6
TCGA.E2.A10A.01	41	M0	N0 (i-)	Stage IIB	6th	T3	Allred score 4+3=7	Breast Cancer	Breast Invasive Ductal Carcinoma		1096	0	3.02	Recurred/Progressed		Allred score 7		Positive		NOT HISPANIC OR LATINO		2002-11-11	0.2109	NA		1.21			Negative	40-49%	2			Infiltrating Ductal Carcinoma		No	No	C50.9	8500-03-01	C50.9	Positive	NA	YES	2007	NO		0	0	3
TCGA.E2.A10B.01	67	M0	N1a	Stage IIB	6th	T2	Allred score 5+3= 8	Breast Cancer	Breast Invasive Ductal Carcinoma		1065	0	6.41	Recurred/Progressed		Allred score 8		Positive		NOT HISPANIC OR LATINO		2/22/11	0.2365	NA		1.11			Negative	10-19%	2			Infiltrating Ductal Carcinoma		No	No	C50.9	8500-03-01	C50.9	Equivocal	NA	YES	2007	NO		2	0	28
TCGA.E2.A10C.01	54	M0	N1a	Stage IIB	6th	T2	Allred score 5+3=8	Breast Cancer	Breast Invasive Ductal Carcinoma		995	0	40.08	DiseaseFree		Allred score 8		Positive		NOT HISPANIC OR LATINO		2002-11-11	0.5337	NA		NA				<10%	1			Infiltrating Ductal Carcinoma		No	No	C50.9	8500-03-01	C50.9	Negative	NA	YES	2008	NO		1	NA	13
TCGA.E2.A10E.01	64	M0	N1a	Stage IIA	6th	T1c	Allred score 5+3=8	Breast Cancer	Breast Invasive Ductal Carcinoma		869	0	28.42	DiseaseFree		Allred score 8		Positive		NOT HISPANIC OR LATINO		2002-11-11	0.1522	NA		1.07			Negative	40-49%	2			Infiltrating Ductal Carcinoma		No	No	C50.9	8500-03-01	C50.9	Equivocal	NA	YES	2008	NO		2	NA	21
TCGA.E2.A10F.01	47	M0	N0 (i-)	Stage IIA	6th	T2	Allred score 5+3=8	Breast Cancer	Breast Invasive Lobular Carcinoma		801	0	28.84	DiseaseFree		Allred score 8		Positive		NOT HISPANIC OR LATINO		2002-11-11	0.1319	NA		1.05			Negative	20-29%	2			Infiltrating Lobular Carcinoma		No	No	C50.9	8520-03-01	C50.9	Equivocal	NA	YES	2008	NO		0	NA	2
TCGA.E2.A14N.01	37	M0	N1	Stage IIB	6th	T2	Allred score 0+0 = 0	Breast Cancer	Breast Invasive Ductal Carcinoma		1240	0	47.11	DiseaseFree		Allred score = 0		Negative		NOT HISPANIC OR LATINO		5/31/11	0.0848	NA		NA				<10%	NA			Infiltrating Ductal Carcinoma		No	No	C50.9	8500-03-01	C50.9	Negative	NA	YES	2007	NO	YES	1	NA	38
TCGA.E2.A14O.01	76	M0	N1a	Stage IIIA	6th	T3	Allred score 5+3 = 8	Breast Cancer	Breast Invasive Ductal Carcinoma		1064	0	44.65	DiseaseFree		Allred score = 8		Positive		NOT HISPANIC OR LATINO		3/31/11	0.7348	NA		1.65			Negative	50-59%	2			Infiltrating Ductal Carcinoma		No	No	C50.9	8500-03-01	C50.9	Equivocal	NA	YES	2008	NO	YES	2	NA	18
TCGA.E2.A14P.01	79	M0	N3	Stage IIIC	6th	T2	Allred score 0+0 = 0	Breast Cancer	Breast Invasive Ductal Carcinoma		965	0	40.93	DiseaseFree		Allred score = 0		Negative		NOT HISPANIC OR LATINO		3/31/11	0.2736	NA		NA				90-99%	3			Infiltrating Ductal Carcinoma		No	No	C50.9	8500-03-01	C50.9	Positive	NA	YES	2008	NO	YES	10	NA	24
TCGA.E2.A14Q.01	50	M0	N1mi	Stage IIB	6th	T2	Allred score 5+3 = 8	Breast Cancer	Breast Invasive Ductal Carcinoma		960	0	38.21	DiseaseFree		Allred score = 8		Positive		NOT HISPANIC OR LATINO		3/31/11	0.1835	NA		NA				<10%	1			Infiltrating Ductal Carcinoma		No	No	C50.9	8500-03-01	C50.9	Negative	NA	YES	2008	NO	YES	1	NA	7
TCGA.E2.A14R.01	62	M0	N0	Stage IIA	6th	T2	Allred score 0+0 = 0	Breast Cancer	Breast Invasive Ductal Carcinoma		910	0	31.9	Recurred/Progressed		Allred score = 0		Negative		NOT HISPANIC OR LATINO		2004-06-11	0.7127	NA		NA				<10%	1			Infiltrating Ductal Carcinoma		No	No	C50.9	8500-03-01	C50.9	Negative	NA	YES	2008	NO	YES	0	NA	8
TCGA.E2.A14S.01	65	M0	N0	Stage I	6th	T1c	Allred score 5+3 = 8	Breast Cancer	Breast Invasive Ductal Carcinoma		827	0	33.15	DiseaseFree		Allred score = 8		Positive		NOT HISPANIC OR LATINO		2004-06-11	0.2502	NA		1.04			Negative		2			Infiltrating Ductal Carcinoma		No	No	C50.9	8500-03-01	C50.9	Equivocal	NA	YES	2008	NO	YES	0	NA	2
TCGA.E2.A14T.01	52	M0	N0	Stage IIA	6th	T2	Allred score 5+3 = 8	Breast Cancer	Breast Invasive Ductal Carcinoma		792	0	75.92	DiseaseFree		Allred score = 8		Positive		NOT HISPANIC OR LATINO		2004-06-11	0.4914	NA		1.29			Negative		1			Infiltrating Ductal Carcinoma		No	No	C50.9	8500-03-01	C50.9	Negative	NA	YES	2008	NO	YES	0	NA	7
TCGA.E2.A14U.01	74	M0	N0	Stage I	6th	T1c	Allred score 5+3 = 8	Breast Cancer	Breast Invasive Lobular Carcinoma		796	0	43.3	DiseaseFree		Allred score = 8		Positive		NOT HISPANIC OR LATINO		2004-06-11	0	NA		1.04			Negative	40-49%	2			Infiltrating Lobular Carcinoma		No	No	C50.9	8520-03-01	C50.9	Equivocal	NA	YES	2008	NO	YES	0	NA	8
TCGA.E2.A14V.01	53	M0	N1	Stage IIB	6th	T2		Breast Cancer	Breast Invasive Ductal Carcinoma		722	0	34.23	DiseaseFree			3 Point Scale	Positive		NOT HISPANIC OR LATINO		2004-06-11	0.38	NA		NA				90-99%	3			Infiltrating Ductal Carcinoma		No	No	C50.9	8500-03-01	C50.9	Positive	NA	YES	2008	NO	YES	3	NA	24
TCGA.E2.A14W.01	78	M0	N0	Stage IIA	6th	T2		Breast Cancer	Breast Invasive Ductal Carcinoma		716	0	32	DiseaseFree			3 Point Scale	Positive		NOT HISPANIC OR LATINO		4/25/11	0.3133	NA		NA			Positive		NA			Infiltrating Ductal Carcinoma		No	No	C50.9	8500-03-01	C50.9		NA	YES	2008	NO	YES	0	NA	5
TCGA.E2.A14X.01	55	M0	N2	Stage IIIA	6th	T2	Allred score 0+0 = 0	Breast Cancer	Breast Invasive Ductal Carcinoma		652	0	31.93	DiseaseFree		Allred score = 0		Negative		NOT HISPANIC OR LATINO		2004-06-11	0.332	NA		NA				<10%	1			Infiltrating Ductal Carcinoma		No	No	C50.9	8500-03-01	C50.9	Negative	NA	YES	2009	NO	YES	5	NA	21
TCGA.E2.A14Y.01	35	M0	N0	Stage IIA	6th	T2		Breast Cancer	Breast Invasive Ductal Carcinoma		597	0	69.28	DiseaseFree				Positive		NOT HISPANIC OR LATINO		2004-06-11	0.2263	NA		NA			Positive		2			Infiltrating Ductal Carcinoma		No	No	C50.9	8500-03-01	C50.9	Equivocal	NA	YES	2009	NO	YES	0	NA	5
TCGA.E2.A14Z.01	64	M0	N0	Stage I	6th	T1c	Allred score 5+3 = 8	Breast Cancer	Breast Invasive Ductal Carcinoma		519	0	6.18	Recurred/Progressed		Allred score = 8		Positive		NOT HISPANIC OR LATINO		2004-06-11	0.4779	NA		NA				<10%	1			Infiltrating Ductal Carcinoma		No	No	C50.9	8500-03-01	C50.9	Negative	NA	YES	2009	NO	YES	0	NA	1
TCGA.E2.A150.01	48	M0	N0	Stage IIA	6th	T2	Allred score 0+0 = 0	Breast Cancer	Breast Invasive Ductal Carcinoma		506	0	63.57	DiseaseFree		Allred score = 0		Negative		NOT HISPANIC OR LATINO		2004-06-11	0.671	NA		NA					NA			Infiltrating Ductal Carcinoma		No	No	C50.9	8500-03-01	C50.9	Negative	NA	YES	2009	NO	YES	0	NA	2
TCGA.E2.A152.01	56	M0	N0	Stage I	6th	T1c		Breast Cancer	Breast Invasive Ductal Carcinoma		484	0	31.73	Recurred/Progressed				Positive		NOT HISPANIC OR LATINO		2004-06-11	0.6421	NA		NA					3			Infiltrating Ductal Carcinoma		No	No	C50.9	8500-03-01	C50.9	Positive	NA	YES	2009	NO	YES	0	NA	3
TCGA.E2.A153.01	51	M0	N1a	Stage IIB	6th	T2		Breast Cancer	Breast Invasive Ductal Carcinoma		475	0	23.23	DiseaseFree				Positive		NOT HISPANIC OR LATINO		2004-07-11	0.1942	NA		NA					1			Infiltrating Ductal Carcinoma		No	No	C50.9	8500-03-01	C50.9	Negative	NA	YES	2009	NO	YES	3	NA	15
TCGA.E2.A154.01	68	M0	N0	Stage I	6th	T1c		Breast Cancer	Breast Invasive Ductal Carcinoma		461	0	19.42	DiseaseFree			3 Point Scale	Positive	90-99%	NOT HISPANIC OR LATINO		2004-07-11	0.3826	NA		NA					1			Infiltrating Ductal Carcinoma		No	No	C50.9	8500-03-01	C50.9	Negative	NA	YES	2009	NO	YES	0	NA	2
TCGA.E2.A155.01	58	M0	N1a	Stage IIB	6th	T2		Breast Cancer	Breast Invasive Ductal Carcinoma		457	0	21.02	DiseaseFree				Positive		NOT HISPANIC OR LATINO		2004-07-11	0.2209	NA		NA					NA			Infiltrating Ductal Carcinoma		No	No	C50.9	8500-03-01	C50.9	Negative	NA	YES	2009	NO	YES	2	NA	15
TCGA.E2.A156.01	61	M0	N0	Stage I	6th	T1c		Breast Cancer	Breast Invasive Ductal Carcinoma		447	0	23.85	DiseaseFree				Positive		NOT HISPANIC OR LATINO		2004-07-11	0.0482	NA		NA					NA			Infiltrating Ductal Carcinoma		No	No	C50.9	8500-03-01	C50.9	Negative	NA	YES	2009	NO	YES	0	NA	3
TCGA.E2.A158.01	43	M0	N1mi	Stage IIA	6th	T1c	Allred score 0+0 = 0	Breast Cancer	Breast Invasive Ductal Carcinoma		436	0	14.78	DiseaseFree		Allred score = 0		Negative		NOT HISPANIC OR LATINO		2004-07-11	0.4764	NA		NA				<10%	1			Infiltrating Ductal Carcinoma		No	Yes	C50.9	8500-03-01	C50.9	Negative	NA	YES	2009	NO	YES	1	NA	2
TCGA.E2.A159.01	50	M0	N0	Stage IIA	6th	T2	Allred score 0+0 = 0	Breast Cancer	Breast Invasive Ductal Carcinoma		434	0	25.03	DiseaseFree		Allred score = 0		Negative		NOT HISPANIC OR LATINO		2004-07-11	0.3468	NA		NA			Negative		NA			Infiltrating Ductal Carcinoma		No	No	C50.9	8500-03-01	C50.9		NA	YES	2009	NO	YES	0	NA	4
TCGA.E2.A15A.01	45	M0	N3a	Stage IIIC	6th	T2		Breast Cancer	Breast Invasive Ductal Carcinoma		426	0	23.32	DiseaseFree				Positive		NOT HISPANIC OR LATINO		2004-07-11	0.4767	NA		NA					1			Infiltrating Ductal Carcinoma		No	No	C50.9	8500-03-01	C50.9	Negative	NA	YES	2009	NO	YES	13	NA	19
TCGA.E2.A15A.06	45	M0	N3a	Stage IIIC	6th	T2		Breast Cancer, NOS	Breast		NA	0	23.32	DiseaseFree				Positive		NOT HISPANIC OR LATINO		2004-07-11	0.5854	NA		NA					1			Infiltrating Ductal Carcinoma		No	No	C50.9	8500-03-01	C50.9	Negative	NA	YES	2009		YES	13	NA	19
TCGA.E2.A15C.01	61	M0	N0	Stage I	6th	T1c		Breast Cancer	Breast Invasive Ductal Carcinoma		393	0	22.8	DiseaseFree				Positive		NOT HISPANIC OR LATINO		4/13/11	0.1347	NA		1.02			Negative	20-29%	2			Infiltrating Ductal Carcinoma		No	No	C50.9	8500-03-01	C50.9	Equivocal	NA	YES	2009	NO	YES	0	NA	4
TCGA.E2.A15D.01	47	M0	N0	Stage IIA	6th	T2		Breast Cancer	Breast Invasive Ductal Carcinoma		393	0	17.28	DiseaseFree		Allred score = 8		Positive		NOT HISPANIC OR LATINO		4/13/11	0.2234	NA		1.1			Negative		2			Infiltrating Ductal Carcinoma		No	No	C50.9	8500-03-01	C50.9	Equivocal	NA	YES	2009	NO	YES	0	NA	4
TCGA.E2.A15E.01	40	M0	N1a	Stage IIA	6th	T1c	Allred score 5+3 = 8	Breast Cancer	Breast Invasive Ductal Carcinoma		387	0	20.7	DiseaseFree		Allred score = 8		Positive		NOT HISPANIC OR LATINO		4/25/11	0.2998	NA		NA			Positive		NA			Infiltrating Ductal Carcinoma		No	No	C50.9	8500-03-01	C50.9		NA	YES	2009	NO	YES	1	NA	9
TCGA.E2.A15E.06	40	M0	N1a	Stage IIA	6th	T1c	Allred score 5+3 = 8	Breast Cancer, NOS	Breast		NA	0	20.7	DiseaseFree		Allred score = 8		Positive		NOT HISPANIC OR LATINO		4/25/11	0.3009	NA		NA			Positive		NA			Infiltrating Ductal Carcinoma		No	No	C50.9	8500-03-01	C50.9		NA	YES	2009		YES	1	NA	9
TCGA.E2.A15F.01	64	M0	N0	Stage I	6th	T1c		Breast Cancer	Breast Invasive Ductal Carcinoma		360	0	21.62	DiseaseFree			3 Point Scale	Positive	90-99%	NOT HISPANIC OR LATINO		4/13/11	0.2419	NA		NA					1			Infiltrating Ductal Carcinoma		No	No	C50.9	8500-03-01	C50.9	Negative	3	YES	2009	NO	YES	0	NA	3
TCGA.E2.A15G.01	76	M0	N0	Stage IIA	6th	T2		Breast Cancer	Breast Mixed Ductal and Lobular Carcinoma		358	0	18.2	DiseaseFree		Allred score = 8		Positive		NOT HISPANIC OR LATINO		4/13/11	0.0763	NA		NA					1			Mixed Histology (please specify)	Invasive ductal and lobular carcinoma	No	No	C50.9	8522-03-01	C50.9	Negative	NA	YES	2009	NO	YES	0	NA	1
TCGA.E2.A15H.01	38	M0	N1mi	Stage IIA	6th	T1c		Breast Cancer	Breast Invasive Ductal Carcinoma		357	0	12.91	DiseaseFree		Allred Score = 7		Positive		NOT HISPANIC OR LATINO		4/13/11	0.1888	NA		NA			Positive		2			Infiltrating Ductal Carcinoma		No	No	C50.9	8500-03-01	C50.9	Equivocal	NA	YES	2009	NO	YES	1	NA	4
TCGA.E2.A15I.01	44	M0	N0	Stage IIA	6th	T2		Breast Cancer	Breast Invasive Ductal Carcinoma		344	0	55.58	DiseaseFree			3 Point Scale	Positive	90-99%	NOT HISPANIC OR LATINO		4/13/11	0.1498	NA		1.04			Negative		2			Infiltrating Ductal Carcinoma		No	No	C50.9	8500-03-01	C50.9	Equivocal	NA	YES	2009	NO	YES	0	NA	4
TCGA.E2.A15J.01	51	M0	N0	Stage I	6th	T1c		Breast Cancer	Breast Invasive Ductal Carcinoma		344	0	53.88	DiseaseFree		Allred score = 7		Positive		NOT HISPANIC OR LATINO		4/13/11	0.1094	NA		NA			Negative		2			Infiltrating Ductal Carcinoma		No	No	C50.9	8500-03-01	C50.9	Equivocal	NA	YES	2009	NO	YES	0	NA	12
TCGA.E2.A15K.01	58	M0	N1a	Stage IIB	7th	T2	Allred score 5+3 = 8	Breast Cancer	Breast Invasive Ductal Carcinoma		309	0	9.03	DiseaseFree		Allred score = 8		Positive		NOT HISPANIC OR LATINO		4/13/11	0.1946	NA		0.9			Negative	10-19%	2			Infiltrating Ductal Carcinoma		No	No	C50.9	8500-03-01	C50.9	Equivocal	NA	YES	2010	NO	YES	2	NA	17
TCGA.E2.A15K.06	58	M0	N1a	Stage IIB	7th	T2	Allred score 5+3 = 8	Breast Cancer, NOS	Breast		NA	0	9.03	DiseaseFree		Allred score = 8		Positive		NOT HISPANIC OR LATINO		4/13/11	0.1548	NA		0.9			Negative	10-19%	2			Infiltrating Ductal Carcinoma		No	No	C50.9	8500-03-01	C50.9	Equivocal	NA	YES	2010		YES	2	NA	17
TCGA.E2.A15L.01	65	M0	N0	Stage IIA	7th	T2	Allred score 5+3 = 8	Breast Cancer	Breast Invasive Lobular Carcinoma		289	0	20.57	DiseaseFree		Allred score = 8		Positive		NOT HISPANIC OR LATINO		4/13/11	0.1145	NA		0.9			Negative	30-39%	2			Infiltrating Lobular Carcinoma		No	No	C50.9	8520-03-01	C50.9	Equivocal	NA	YES	2010	NO	YES	0	NA	3
TCGA.E2.A15M.01	66	M0	N0	Stage IIA	7th	T2		Breast Cancer	Breast Invasive Lobular Carcinoma		287	0	NA			Allred score = 8		Positive		NOT HISPANIC OR LATINO		4/14/11	0.2774	NA		NA					NA			Infiltrating Lobular Carcinoma		No	No	C50.9	8520-03-01	C50.9	Negative	NA	YES	2010	NO	YES	0	NA	5
TCGA.E2.A15O.01	89	M0	NX	Stage I	7th	T1c	Allred score 5+2 = 7	Breast Cancer	Breast Invasive Ductal Carcinoma		273	0	39.75	Recurred/Progressed		Allred score = 7		Positive		NOT HISPANIC OR LATINO		4/14/11	0.2935	NA		0.9			Negative	10-19%	2			Infiltrating Ductal Carcinoma		No	Yes	C50.9	8500-03-01	C50.9	Equivocal	NA	YES	2010	NO	NO	NA	NA	NA
TCGA.E2.A15P.01	61	M0	N0	Stage IA	7th	T1c	Allred score 5+3 = 8	Breast Cancer	Breast Invasive Ductal Carcinoma		269	0	19.55	DiseaseFree		Allred score = 8		Positive		NOT HISPANIC OR LATINO		4/14/11	0.1936	NA		NA					1			Infiltrating Ductal Carcinoma		No	No	C50.9	8500-03-01	C50.9	Negative	NA	YES	2010	NO	YES	0	NA	2
TCGA.E2.A15R.01	64	M0	N1a	Stage IIA	7th	T1c	Allred score 5+3 = 8	Breast Cancer	Breast Invasive Ductal Carcinoma	1.9	247	0	56.9	DiseaseFree		Allred score = 8		Positive		NOT HISPANIC OR LATINO		4/14/11	0.3571	NA		1.3	2.4		Negative		2			Infiltrating Ductal Carcinoma		No	No	C50.9	8500-03-01	C50.9	Equivocal	NA	YES	2010	NO	YES	3	NA	4
TCGA.E2.A15S.01	34	M0	N1	Stage IIB	7th	T2		Breast Cancer	Breast Invasive Ductal Carcinoma		247	0	14.06	DiseaseFree		Allred score = 7		Positive		NOT HISPANIC OR LATINO		4/14/11	0.4632	NA		NA			Negative		2			Infiltrating Ductal Carcinoma		No	No	C50.9	8500-03-01	C50.9	Equivocal	NA	YES	2010	NO	YES	1	NA	17
TCGA.E2.A15T.01	65	M0	N0	Stage IIA	7th	T2	Allred score 5+3 = 8	Breast Cancer	Breast Invasive Ductal Carcinoma		162	0	51.35	DiseaseFree		Allred score = 8		Positive		NOT HISPANIC OR LATINO		4/14/11	0.1639	NA		1.3			Negative		2			Infiltrating Ductal Carcinoma		No	No	C50.9	8500-03-01	C50.9	Equivocal	NA	YES	2010	NO	YES	0	NA	2
TCGA.E2.A1AZ.01	63	M0	N1a	Stage IIB	6th	T2		Breast Cancer	Breast Invasive Ductal Carcinoma		2527	0	76.51	DiseaseFree			3 Point Scale	Negative		HISPANIC OR LATINO		4/25/11	0.2665	NA		0.42			Negative		NA			Infiltrating Ductal Carcinoma		No	No	C50.9	8500-03-01	C50.9	Indeterminate	NA	YES	2004	NO	YES	1	NA	3
TCGA.E2.A1B0.01	50	M0	N2	Stage IIIA	6th	T2	Allred score 0+0 = 0	Breast Cancer	Breast Invasive Ductal Carcinoma		1315	0	53.58	DiseaseFree		Allred score = 0		Negative		NOT HISPANIC OR LATINO		4/25/11	0.2357	NA		NA				90-99%	3			Infiltrating Ductal Carcinoma		No	No	C50.9	8500-03-01	C50.9	Positive	NA	YES	2007	NO	YES	6	NA	28
TCGA.E2.A1B1.01	45	M0	N1	Stage IIB	6th	T2	Allred score 3+2 = 5	Breast Cancer	Breast Invasive Ductal Carcinoma		1268	0	87.16	DiseaseFree		Allred score = 5		Positive		NOT HISPANIC OR LATINO		4/25/11	0.0269	NA		15.12			Positive	70-79%	2			Infiltrating Ductal Carcinoma		No	No	C50.9	8500-03-01	C50.9	Equivocal	NA	YES	2007	NO	YES	1	NA	6
TCGA.E2.A1B4.01	74	M0	N2a	Stage IIIA	6th	T1c	Allred score 5+3 = 8	Breast Cancer	Breast Invasive Ductal Carcinoma		798	0	NA			Allred score = 8		Positive		NOT HISPANIC OR LATINO		4/25/11	0.0302	NA		NA				10-19%	1			Infiltrating Ductal Carcinoma		No	No	C50.9	8500-03-01	C50.9	Negative	NA	YES	2008	NO	YES	3	NA	4
TCGA.E2.A1B5.01	46	M0	N0	Stage IIA	6th	T2	Allred score 5+3 = 8	Breast Cancer	Breast Invasive Lobular Carcinoma		783	0	32.33	DiseaseFree		Allred score = 8		Positive		NOT HISPANIC OR LATINO		4/25/11	0.0291	NA		NA				<10%	NA			Infiltrating Lobular Carcinoma		No	No	C50.9	8520-03-01	C50.9	Negative	NA	YES	2008	NO	YES	0	NA	5
TCGA.E2.A1B6.01	44	M0	N0	Stage IIA	6th	T2	Allred score 0+0 = 0	Breast Cancer	Breast Invasive Ductal Carcinoma		729	0	28.48	DiseaseFree		Allred score = 0		Negative		NOT HISPANIC OR LATINO		4/25/11	0.0002	NA		1.03			Negative	10-19%	2			Infiltrating Ductal Carcinoma		No	No	C50.9	8500-03-01	C50.9	Equivocal	NA	YES	2008	NO	YES	0	NA	5
TCGA.E2.A1BC.01	63	M0	N0	Stage IA	7th	T1c		Breast Cancer	Breast Invasive Lobular Carcinoma		275	0	16.46	DiseaseFree			3 Point Scale	Positive				4/25/11	0.1381	NA		NA					NA			Infiltrating Ductal Carcinoma		No	Yes	C50.9	8524-03-01	C50.9	Negative	NA	YES	2010	NO	YES	0	NA	4
TCGA.E2.A1BD.01	53	M0	N0	Stage IIA	7th	T2	Allred score 5+3 = 8	Breast Cancer	Breast Invasive Ductal Carcinoma		260	0	37.22	DiseaseFree		Allred score = 8		Positive		NOT HISPANIC OR LATINO		4/25/11	0.4632	NA		1			Negative	10-19%	2			Infiltrating Ductal Carcinoma		No	No	C50.9	8500-03-01	C50.9	Equivocal	NA	YES	2010	NO	YES	0	NA	1
TCGA.E2.A1IE.01	61	M0	N1	Stage IIB	6th	T2	allred score 5 + 3 = 8	Breast Cancer	Breast Invasive Ductal Carcinoma		938	0	59.46	Recurred/Progressed		allred score = 8		Positive		NOT HISPANIC OR LATINO		4/26/11	0.2631	NA		1.05			Negative	20-29%	2			Infiltrating Ductal Carcinoma		No	No	C50.9	8500-03-01	C50.9	Equivocal	NA	YES	2008	NO	YES	1	NA	3
TCGA.E2.A1IF.01	74	M0	N0	Stage I	6th	T1c	allred score 5+3=8	Breast Cancer	Breast Invasive Ductal Carcinoma		932	0	37.39	DiseaseFree		allred scrore = 8		Positive		NOT HISPANIC OR LATINO		4/28/11	0.118	NA		NA				<10%	1			Infiltrating Ductal Carcinoma		No	No	C50.9	8500-03-01	C50.9	Negative	NA	YES	2008	NO	YES	0	NA	4
TCGA.E2.A1IG.01	45	M0	N1mi	Stage IIB	6th	T2		Breast Cancer	Breast Invasive Ductal Carcinoma		679	0	70.3	DiseaseFree			3 Point Scale	Positive		NOT HISPANIC OR LATINO		4/28/11	0.1263	NA		NA					NA			Infiltrating Ductal Carcinoma		No	No	C50.9	8500-03-01	C50.9	Negative	NA	YES	2009	NO	YES	1	NA	3
TCGA.E2.A1IH.01	80	M0	N0	Stage I	6th	T1c	allred score 5+3=8	Breast Cancer	Breast Invasive Lobular Carcinoma		883	0	33.71	DiseaseFree		allred score = 8		Positive		NOT HISPANIC OR LATINO		4/28/11	0.3813	NA		NA				20-29%	2			Infiltrating Lobular Carcinoma		No	No	C50.9	8520-03-01	C50.9	Equivocal	NA	YES	2008	NO	YES	0	NA	2
TCGA.E2.A1II.01	51	M0	N0	Stage I	6th	T1c	allred score 0 + 0 = 0	Breast Cancer	Breast Invasive Ductal Carcinoma		854	0	33.67	DiseaseFree		allred score = 0		Negative		NOT HISPANIC OR LATINO		4/28/11	0.5139	NA		NA				<10%	1			Infiltrating Ductal Carcinoma		No	No	C50.9	8500-03-01	C50.9	Negative	NA	YES	2008	NO	YES	0	NA	5
TCGA.E2.A1IJ.01	57	M0	N0	Stage I	6th	T1c		Breast Cancer	Breast Invasive Lobular Carcinoma		707	0	28.42	DiseaseFree			3 Point Scale	Positive	90-99%	NOT HISPANIC OR LATINO		4/29/11	0.1163	NA		1.2			Negative		2			Infiltrating Lobular Carcinoma		No	No	C50.9	8520-03-01	C50.9	Equivocal	NA	YES	2009	NO	YES	0	NA	3
TCGA.E2.A1IK.01	71	M0	N1mi	Stage IIA	6th	T1c		Breast Cancer	Breast Invasive Ductal Carcinoma		423	0	59.13	DiseaseFree				Positive		NOT HISPANIC OR LATINO		5/17/11	0	NA		NA					NA			Infiltrating Ductal Carcinoma		No	No	C50.9	8500-03-01	C50.9	Negative	NA	YES	2009	NO	YES	1	NA	6
TCGA.E2.A1IL.01	78	M0	N1a	Stage IIA	6th	T1c	allred score 5+3=8	Breast Cancer	Breast Invasive Lobular Carcinoma		417	0	3.88	DiseaseFree		allred score = 8		Positive		NOT HISPANIC OR LATINO		4/29/11	0.1685	NA		NA					NA			Infiltrating Lobular Carcinoma		No	No	C50.9	8520-03-01	C50.9	Negative	NA	YES	2009	NO	YES	1	NA	4
TCGA.E2.A1IN.01	60	M0	N0	Stage I	7th	T1c	allred score 5+3=8	Breast Cancer	Breast Invasive Ductal Carcinoma		368	0	22.17	DiseaseFree		allred score = 8		Positive		NOT HISPANIC OR LATINO		4/29/11	0.449	NA		NA					1			Infiltrating Ductal Carcinoma		No	No	C50.9	8500-03-01	C50.9	Negative	NA	YES	2010	NO	YES	0	NA	2
TCGA.E2.A1IO.01	37	M0	N0	Stage I	6th	T1c		Breast Cancer	Breast Invasive Ductal Carcinoma		416	0	60.94	DiseaseFree			3 Point Scale	Positive		NOT HISPANIC OR LATINO		4/29/11	0.4112	NA		1.1			Negative	30-39%	2			Infiltrating Ductal Carcinoma		No	No	C50.9	8500-03-01	C50.9	Equivocal	NA	YES	2009	NO	YES	0	NA	1
TCGA.E2.A1IU.01	60	M0	N0 (mol+)	Stage IA	7th	T1c		Breast Cancer	Breast Invasive Ductal Carcinoma		136	0	11.07	DiseaseFree				Positive		NOT HISPANIC OR LATINO		4/29/11	0.0515	NA		NA					NA			Infiltrating Ductal Carcinoma		No	No	C50.9	8500-03-01	C50.9	Negative	NA	YES	2010	NO	YES	0	NA	11
TCGA.E2.A1L6.01	44	M0	N1mi	Stage IIA	6th	T1c	allred score 5 + 3 = 8	Breast Cancer	Breast Invasive Ductal Carcinoma		1325	0	54.14	DiseaseFree		allred score = 8		Positive		NOT HISPANIC OR LATINO		2006-07-11	0.1288	NA		NA				40-49%	1			Infiltrating Ductal Carcinoma		No	No	C50.9	8500-03-01	C50.9	Negative	NA	YES	2007	NO	YES	1	NA	6
TCGA.E2.A1L7.01	40	M0	N2	Stage IIIA	6th	T2	Allred score 1+1 = 2	Breast Cancer	Breast Invasive Ductal Carcinoma		548	0	53.19	Recurred/Progressed		Allred score = 2		Negative		NOT HISPANIC OR LATINO		2006-01-11	0.4586	NA		NA					NA			Infiltrating Ductal Carcinoma		No	No	C50.9	8500-03-01	C50.9	Negative	NA	YES	2009	NO	YES	7	NA	20
TCGA.E2.A1L8.01	52	M0	N1a	Stage IIB	6th	T2	allred score 5 + 3 = 8	Breast Cancer	Breast Invasive Lobular Carcinoma		912	0	73.59	DiseaseFree		allred score = 8		Positive		NOT HISPANIC OR LATINO		2006-07-11	0.1645	NA		1.1			Negative	40-49%	2			Infiltrating Lobular Carcinoma		No	Yes	C50.9	8520-03-01	C50.9	Equivocal	NA	YES	2008	NO	YES	2	NA	13
TCGA.E2.A1L9.01	40	M0	N1mi	Stage IIA	6th	T1c		Breast Cancer	Breast Invasive Ductal Carcinoma		465	0	19.65	DiseaseFree		allred score = 7	3 Point Scale	Positive	80-89%	NOT HISPANIC OR LATINO		2006-07-11	0.0944	NA		NA					NA			Infiltrating Ductal Carcinoma		No	No	C50.9	8500-03-01	C50.9	Negative	NA	YES	2009	NO	YES	1	NA	2
TCGA.E2.A1LA.01	59	M0	N1a	Stage IIA	6th	T1c	allred score 5 + 3 = 8	Breast Cancer	Breast Invasive Ductal Carcinoma		581	0	24.57	DiseaseFree		allred score = 8		Positive		NOT HISPANIC OR LATINO		2006-01-11	0.3391	NA		1.15			Negative		2			Infiltrating Ductal Carcinoma		No	No	C50.9	8500-03-01	C50.9	Equivocal	NA	YES	2009	NO	YES	1	NA	35
TCGA.E2.A1LB.01	41	M0	N1	Stage IIB	6th	T2	Allred score 0+0 = 0	Breast Cancer	Breast Invasive Ductal Carcinoma		909	0	75.76	DiseaseFree		Allred score = 0		Negative		NOT HISPANIC OR LATINO		2006-07-11	0.1072	NA		NA				90-99%	3			Infiltrating Ductal Carcinoma		No	No	C50.9	8500-03-01	C50.9	Positive	NA	YES	2008	NO	YES	2	NA	25
TCGA.E2.A1LE.01	71	M0	N3a	Stage IIIC	6th	T2	Allred score 0+0 = 0	Breast Cancer	Breast Invasive Ductal Carcinoma		986	0	11.86	Recurred/Progressed		Allred score = 0		Negative		NOT HISPANIC OR LATINO		2006-07-11	0.4304	NA		NA				90-99%	3			Infiltrating Ductal Carcinoma		No	No	C50.9	8500-03-01	C50.9	Positive	NA	YES	2008	NO	YES	27	NA	28
TCGA.E2.A1LG.01	50	M0	N0	Stage IIA	7th	T2	Allred score 0+0 = 0	Breast Cancer	Breast Invasive Lobular Carcinoma		252	0	50.03	DiseaseFree		Allred score = 0		Negative		NOT HISPANIC OR LATINO		2006-03-11	0.5605	NA		1.1			Negative	60-69%	2			Infiltrating Lobular Carcinoma		No	Yes	C50.9	8520-03-01	C50.9	Equivocal	NA	YES	2010	NO	YES	0	NA	19
TCGA.E2.A1LH.01	59	M0	N0	Stage I	5th	T1c		Breast Cancer	Breast Invasive Ductal Carcinoma		2998	0	106.67	DiseaseFree			3 Point Scale	Negative		NOT HISPANIC OR LATINO		2006-03-11	0.1889	NA		NA					NA		ACIS	Infiltrating Ductal Carcinoma		No	No	C50.9	8500-03-01	C50.9	Negative	NA	YES	2002	NO	YES	0	NA	2
TCGA.E2.A1LI.01	57	M0	N1	Stage IIB	6th	T2		Breast Cancer	Breast Invasive Ductal Carcinoma		2815	0	102.53	DiseaseFree			3 Point Scale	Negative		NOT HISPANIC OR LATINO		2006-03-11	0.4015	NA		1.21			Negative		NA		ACIS	Infiltrating Ductal Carcinoma		No	No	C50.9	8500-03-01	C50.9	Equivocal	NA	YES	2003	NO	YES	0	NA	2
TCGA.E2.A1LK.01	84	M0	N3a	Stage IIIC	6th	T4b	Allred score 0+0 = 0	Breast Cancer	Breast Invasive Ductal Carcinoma		1051	0	5.09	Recurred/Progressed		Allred score = 0		Negative		NOT HISPANIC OR LATINO		2006-03-11	0.3805	NA		1.41			Negative	80-89%	2			Infiltrating Ductal Carcinoma		No	No	C50.9	8500-03-01	C50.9	Equivocal	NA	YES	2008	NO	YES	11	NA	15
TCGA.E2.A1LL.01	73	MX	N2a	Stage IIIA	6th	T3	Allred score 0+0 = 0	Breast Cancer	Breast Invasive Ductal Carcinoma		988	0	42.81	Recurred/Progressed		Allred score = 0		Negative		NOT HISPANIC OR LATINO		2006-03-11	0.3672	NA		NA				<10%	1			Infiltrating Ductal Carcinoma		No	No	C50.9	8500-03-01	C50.9	Negative	NA	YES	2008	NO	YES	5	NA	44
TCGA.E2.A1LS.01	46	M0	N0	Stage IA	7th	T1c	Allred score 0+0 = 0	Breast Cancer	Breast Invasive Ductal Carcinoma		176	0	52.69	DiseaseFree		Allred score = 0		Negative				2006-03-11	NA	NA		NA					1			Infiltrating Ductal Carcinoma		No	No	C50.9	8500-03-01	C50.9	Negative	NA	YES	2010	NO	YES	0	NA	5
TCGA.E2.A2P5.01	78	M0	N3	Stage IIIC	7th	T2	Allred score = 8	Breast Cancer	Breast Invasive Lobular Carcinoma		219	0	19.61	Recurred/Progressed		Allred score = 8		Positive		NOT HISPANIC OR LATINO		12/19/11	0.6636	NA		1			Negative		NA			Infiltrating Lobular Carcinoma		No	Yes	C50.9	8520-03-01	C50.9		NA	YES	2011	NO	YES	21	NA	25
TCGA.E2.A2P6.01	77	M0	N1	Stage IIB	7th	T2	Allread score 5+3 = 8	Breast Cancer	Breast Invasive Lobular Carcinoma		174	0	34.53	DiseaseFree		Allred score = 8		Positive		HISPANIC OR LATINO		12/19/11	0.1405	NA		NA			Negative		NA			Infiltrating Lobular Carcinoma		No	No	C50.9	8520-03-01	C50.9		NA	YES	2011	NO	YES	1	NA	5
TCGA.E2.A3DX.01	43	M0	N3	Stage IIIC	7th	T2		Breast Cancer	Breast Invasive Lobular Carcinoma		142	0	43.53	DiseaseFree		Allred score = 7		Positive		NOT HISPANIC OR LATINO		1/17/12	0.0199	NA		7.1			Positive		NA			Infiltrating Lobular Carcinoma		No	No	C50.9	8520-03-01	C50.9		NA	YES	2011	NO	YES	25	NA	36
TCGA.E2.A56Z.01	69	M0	N1a	Stage IIB	7th	T2	Allred 8 = 5+3	Breast Cancer	Breast Invasive Ductal Carcinoma	2.2	254	0	8.28	DiseaseFree		Allred Score		Positive	10-19%	NOT HISPANIC OR LATINO		6/20/13	0.4799	200		1.5	3.2		Negative	10-19%	2			Infiltrating Ductal Carcinoma		No	No	C50.9	8500-03-01	C50.9	Equivocal	NA	YES	2012	NO	YES	1	NA	16
TCGA.E2.A570.01	47	M0	N1mi	Stage IB	7th	T1c	Allred 7 = 5+2	Breast Cancer	Breast Invasive Ductal Carcinoma	2	416	0	30.58	DiseaseFree		Allred Score		Positive		NOT HISPANIC OR LATINO		6/21/13	0.1371	200		1.1	2.2		Negative	10-19%	2			Infiltrating Ductal Carcinoma		No	No	C50.9	8500-03-01	C50.9	Equivocal	NA	YES	2011	NO	YES	1	NA	7
TCGA.E2.A572.01	72	M0	N2	Stage IIIA	7th	T2		Breast Cancer	Breast Invasive Ductal Carcinoma		560	0	39.68	DiseaseFree			3 Point Scale	Positive		NOT HISPANIC OR LATINO		2009-10-13	NA	NA		NA			Negative		NA			Infiltrating Ductal Carcinoma		No	Yes	C50.9	8500-03-01	C50.9	Equivocal	3	YES	2011	NO	YES	0	8	13
TCGA.E2.A573.01	48	M0	N0	Stage IA	7th	T1c	Allred 0 = 0+0	Breast Cancer	Breast Invasive Ductal Carcinoma	1.8	595	0	34.89	DiseaseFree		Allred Score		Negative		NOT HISPANIC OR LATINO	Partial Mastectomy	6/20/13	0.3	200		1.3	2.3		Negative	10-19%	2			Infiltrating Ductal Carcinoma		No	No	C50.9	8500-03-01	C50.9	Equivocal	NA	YES	2011	NO	YES	0	NA	4
TCGA.E2.A574.01	44	M0	N0	Stage IIA	7th	T2	Allred 0 = 0+0	Breast Cancer	Breast Invasive Ductal Carcinoma	2.8	429	0	38.73	DiseaseFree		Allred Score		Negative		NOT HISPANIC OR LATINO		6/20/13	0.6276	200		1	2.8		Negative	10-19%	2			Infiltrating Ductal Carcinoma		No	No	C50.9	8500-03-01	C50.9	Equivocal	NA	YES	2011	NO	YES	0	NA	4
TCGA.E2.A576.01	69	MX	N0	Stage IA	7th	T1c		Breast Cancer	Breast Invasive Lobular Carcinoma		343	0	34.26	DiseaseFree				Positive		NOT HISPANIC OR LATINO		2009-10-13	0.3103	NA		NA			Negative		2			Infiltrating Lobular Carcinoma		No	No	C50.9	8520-03-01	C50.9	Equivocal	NA	YES	2011	NO	YES	0	0	5
TCGA.E2.A9RU.01	90	MX	N3a	Stage IIIC	7th	T2		Breast Cancer	Breast Invasive Ductal Carcinoma		188	0	17.67	DiseaseFree		Allred Score 6		Positive	70-79%	NOT HISPANIC OR LATINO		6/16/14	0.4619	NA		1			Negative		2			Infiltrating Ductal Carcinoma		No	No	C50.9	8500-03-01	C50.9	Equivocal	NA	YES	2013	NO	YES	12	NA	22
TCGA.E9.A1N3.01	70	M0	N2	Stage IIIA	7th	T1c		Breast Cancer	Breast Mixed Ductal and Lobular Carcinoma		65	0	34.79	DiseaseFree						NOT HISPANIC OR LATINO		5/26/11	0.0779	NA		NA					NA			Mixed Histology (please specify)	Infiltrating ductal and lobular carcinoma	No	No	C50.9	8522-03-01	C50.9		NA	YES	2010	NO	YES	7	NA	7
TCGA.E9.A1N4.01	41	M0	N2	Stage IIIA	7th	T2		Breast Cancer	Breast Invasive Lobular Carcinoma		65	0	32.85	DiseaseFree				Positive		NOT HISPANIC OR LATINO		5/26/11	0.1888	NA		NA					NA			Mixed Histology (please specify)	Infiltrating ductal and lobular carcinoma	No	No	C50.9	8520-03-01	C50.9	Positive	NA	YES	2010	NO	YES	4	0	7
TCGA.E9.A1N5.01	45	M0	N1	Stage IIB	7th	T2		Breast Cancer	Breast Mixed Ductal and Lobular Carcinoma		63	0	36.79	DiseaseFree				Positive		NOT HISPANIC OR LATINO		6/23/11	0.1846	NA		NA					NA			Mixed Histology (please specify)	Infiltrating ductal and lobular carcinoma	No	No	C50.9	8522-03-01	C50.9	Positive	NA	YES	2010	NO	YES	2	0	11
TCGA.E9.A1N6.01	52	M0	N1	Stage IIB	7th	T2		Breast Cancer	Breast Invasive Ductal Carcinoma		63	0	22.08	Recurred/Progressed				Positive		NOT HISPANIC OR LATINO		6/23/11	0.2459	NA		NA					NA			Infiltrating Ductal Carcinoma		No	No	C50.9	8500-03-01	C50.9	Positive	NA	YES	2010	NO	YES	2	0	10
TCGA.E9.A1N8.01	48	M0	N0	Stage IIA	7th	T2		Breast Cancer	Breast Invasive Ductal Carcinoma		66	0	34.13	DiseaseFree				Negative		NOT HISPANIC OR LATINO		6/23/11	0.7276	NA		NA					NA			Infiltrating Ductal Carcinoma		No	No	C50.9	8500-03-01	C50.9	Negative	NA	YES	2010	NO	YES	0	0	8
TCGA.E9.A1N9.01	58	M0	N0	Stage IIA	7th	T2		Breast Cancer	Breast Mixed Ductal and Lobular Carcinoma		44	0	36.17	DiseaseFree				Negative		NOT HISPANIC OR LATINO		6/23/11	0.4243	NA		NA					NA			Mixed Histology (please specify)	Infiltrating ductal and lobular carcinoma	No	No	C50.9	8522-03-01	C50.9	Positive	NA	YES	2011	NO	YES	0	0	8
TCGA.E9.A1NA.01	58	M0	N0	Stage IIA	7th	T2		Breast Cancer	Breast Mixed Ductal and Lobular Carcinoma		42	0	36.53	DiseaseFree				Positive		NOT HISPANIC OR LATINO		6/23/11	0.3875	NA		NA					NA			Mixed Histology (please specify)	Infiltrating ductal and lobular carcinoma	No	No	C50.9	8522-03-01	C50.9	Positive	NA	YES	2011	NO	YES	0	0	11
TCGA.E9.A1NC.01	61	M0	N1	Stage IIB	7th	T2		Breast Cancer	Breast Mixed Ductal and Lobular Carcinoma		38	0	39.52	DiseaseFree				Negative		NOT HISPANIC OR LATINO		6/23/11	0.423	NA		NA					NA			Mixed Histology (please specify)	Infiltrating ductal and lobular carcinoma	No	No	C50.9	8522-03-01	C50.9	Positive	NA	YES	2011	NO	YES	1	0	9
TCGA.E9.A1ND.01	75	M0	N1	Stage IIB	7th	T2		Breast Cancer	Breast Invasive Ductal Carcinoma		37	0	41.59	DiseaseFree				Negative		NOT HISPANIC OR LATINO		6/23/11	0.1313	NA		NA					NA			Infiltrating Ductal Carcinoma		No	No	C50.9	8500-03-01	C50.9	Positive	NA	YES	2011	NO	YES	1	0	11
TCGA.E9.A1NE.01	28	M0	N1	Stage IIB	7th	T2		Breast Cancer	Breast Mixed Ductal and Lobular Carcinoma		31	0	35.74	DiseaseFree				Positive		NOT HISPANIC OR LATINO		6/23/11	0.0132	NA		NA					NA			Infiltrating Ductal Carcinoma		No	No	C50.9	8522-03-01	C50.9	Negative	NA	YES	2011	NO	YES	1	0	2
TCGA.E9.A1NF.01	60	M0	N0	Stage IIA	7th	T2		Breast Cancer	Breast Mixed Ductal and Lobular Carcinoma		31	0	2.96	Recurred/Progressed				Positive		NOT HISPANIC OR LATINO		6/23/11	0.4963	NA		NA					NA			Mixed Histology (please specify)	Infiltrating ductal and lobular carcinoma	No	No	C50.9	8522-03-01	C50.9	Negative	NA	YES	2011	NO	YES	0	0	9
TCGA.E9.A1NG.01	62	M0	N0	Stage IIA	7th	T2		Breast Cancer	Breast Invasive Ductal Carcinoma		30	0	NA					Positive		NOT HISPANIC OR LATINO		6/23/11	0.0874	NA		NA					NA			Infiltrating Ductal Carcinoma		No	No	C50.9	8500-03-01	C50.9	Negative	NA	YES	2011	NO	YES	0	0	5
TCGA.E9.A1NH.01	71	M0	N1	Stage IIB	7th	T2		Breast Cancer	Breast Invasive Ductal Carcinoma		30	0	18.92	DiseaseFree				Positive		NOT HISPANIC OR LATINO		6/23/11	0.123	NA		NA					NA			Infiltrating Ductal Carcinoma		No	No	C50.9	8500-03-01	C50.9	Negative	NA	YES	2011	NO	YES	3	0	5
TCGA.E9.A1NI.01	51	M0	N0	Stage IIA	7th	T2		Breast Cancer	Breast Mixed Ductal and Lobular Carcinoma		21	0	9.86	DiseaseFree				Positive		NOT HISPANIC OR LATINO		6/23/11	0.3954	NA		NA					NA			Mixed Histology (please specify)	Infiltrating ductal and lobular carcinoma	No	No	C50.9	8522-03-01	C50.9	Negative	NA	YES	2011	NO	YES	0	0	4
TCGA.E9.A1QZ.01	61	M0	N0	Stage IIA	7th	T2		Breast Cancer	Breast Invasive Ductal Carcinoma		58	0	24.8	DiseaseFree						NOT HISPANIC OR LATINO		7/28/11	0.104	NA		NA					NA			Infiltrating Ductal Carcinoma		No	No	C50.9	8500-03-01	C50.9		NA	YES	2011	NO	YES	0	NA	19
TCGA.E9.A1R0.01	58	M0	N1	Stage IIA	7th	T1c		Breast Cancer	Breast Invasive Ductal Carcinoma		44	0	28.25	DiseaseFree						NOT HISPANIC OR LATINO		7/28/11	0.097	NA		NA					NA			Infiltrating Ductal Carcinoma		No	No	C50.9	8500-03-01	C50.9		NA	YES	2011	NO	YES	1	NA	12
TCGA.E9.A1R2.01	51	MX	N3	Stage IIIC	7th	T2		Breast Cancer	Breast Invasive Ductal Carcinoma	74	64	0	34.92	DiseaseFree		Two-tier		Positive	90-99%	NOT HISPANIC OR LATINO		7/28/11	0.3226	NA		NA	114		Negative	90-99%	NA			Infiltrating Ductal Carcinoma		No	No	C50.9	8500-03-01	C50.9	Equivocal	4	YES	2011	NO	YES	17	NA	19
TCGA.E9.A1R3.01	70	M0	N3	Stage IIIC	7th	T2		Breast Cancer	Breast Invasive Ductal Carcinoma		80	0	2.56	DiseaseFree						NOT HISPANIC OR LATINO		7/28/11	0.3326	NA		NA					NA			Infiltrating Ductal Carcinoma		No	No	C50.9	8500-03-01	C50.9		NA	YES	2010	NO	YES	10	NA	10
TCGA.E9.A1R4.01	66	M0	N0	Stage IA	7th	T1c		Breast Cancer	Breast Invasive Ductal Carcinoma		45	0	6.11	DiseaseFree						NOT HISPANIC OR LATINO		7/28/11	0.3172	NA		NA					NA			Infiltrating Ductal Carcinoma		No	No	C50.9	8500-03-01	C50.9		NA	YES	2011	NO	YES	0	NA	10
TCGA.E9.A1R5.01	63	M0	N0	Stage IA	7th	T1c		Breast Cancer	Breast Invasive Ductal Carcinoma		58	0	3.02	DiseaseFree						NOT HISPANIC OR LATINO		7/28/11	0.2577	NA		NA					NA			Infiltrating Ductal Carcinoma		No	No	C50.9	8500-03-01	C50.9		NA	YES	2011	NO	YES	0	NA	10
TCGA.E9.A1R6.01	63	M0	N0	Stage IIA	7th	T2		Breast Cancer	Breast Invasive Ductal Carcinoma		100	0	11.14	DiseaseFree						NOT HISPANIC OR LATINO		7/28/11	0.4507	NA		NA					NA			Infiltrating Ductal Carcinoma		No	No	C50.9	8500-03-01	C50.9		NA	YES	2010	NO	YES	0	NA	10
TCGA.E9.A1R7.01	64	M0	N0	Stage IIA	7th	T2		Breast Cancer	Breast Invasive Ductal Carcinoma		51	0	48.19	DiseaseFree						NOT HISPANIC OR LATINO		7/28/11	0.3827	NA		NA					NA			Infiltrating Ductal Carcinoma		No	No	C50.9	8500-03-01	C50.9		NA	YES	2011	NO	YES	0	NA	10
TCGA.E9.A1RA.01	48	M0	N0	Stage IA	7th	T1c		Breast Cancer	Breast Invasive Ductal Carcinoma		45	0	44.97	DiseaseFree						NOT HISPANIC OR LATINO		7/28/11	0.0886	NA		NA					NA			Infiltrating Ductal Carcinoma		No	No	C50.9	8500-03-01	C50.9		NA	YES	2011	NO	YES	0	NA	10
TCGA.E9.A1RB.01	40	M0	N0	Stage IIA	7th	T2		Breast Cancer	Breast Invasive Ductal Carcinoma		39	0	NA							NOT HISPANIC OR LATINO		7/28/11	0.6044	NA		NA					NA			Infiltrating Ductal Carcinoma		No	No	C50.9	8500-03-01	C50.9		NA	YES	2011	NO	YES	0	0	10
TCGA.E9.A1RC.01	56	M0	N3	Stage IIIC	7th	T4b		Breast Cancer	Breast Mixed Ductal and Lobular Carcinoma		1246	0	40.21	DiseaseFree						NOT HISPANIC OR LATINO		7/28/11	0.2996	NA		NA					NA			Mixed Histology (please specify)	Infiltrating ductal and lobular carcinoma	No	No	C50.9	8522-03-01	C50.9		NA	YES	2007	NO	YES	10	0	10
TCGA.E9.A1RD.01	67	M0	N0	Stage IIA	7th	T2		Breast Cancer	Breast Invasive Ductal Carcinoma		38	0	1.12	DiseaseFree						NOT HISPANIC OR LATINO		7/28/11	0.2262	NA		NA					NA			Infiltrating Ductal Carcinoma		No	No	C50.9	8500-03-01	C50.9		NA	YES	2011	NO	YES	0	NA	10
TCGA.E9.A1RE.01	74	M0	N2	Stage IIIA	7th	T2		Breast Cancer	Breast Invasive Ductal Carcinoma		65	0	46.62	DiseaseFree						NOT HISPANIC OR LATINO		7/28/11	0.5125	NA		NA					NA			Infiltrating Ductal Carcinoma		No	No	C50.9	8500-03-01	C50.9		NA	YES	2011	NO	YES	9	NA	10
TCGA.E9.A1RF.01	68	M0	N2	Stage IIIA	7th	T2		Breast Cancer	Breast Invasive Ductal Carcinoma		56	0	6.57	DiseaseFree						NOT HISPANIC OR LATINO		2008-02-11	0.4068	NA		NA					NA			Infiltrating Ductal Carcinoma		No	No	C50.9	8500-03-01	C50.9		NA	YES	2011	NO	YES	5	NA	10
TCGA.E9.A1RG.01	62	M0	N2	Stage IIIA	7th	T1c		Breast Cancer	Breast Invasive Ductal Carcinoma		53	0	21.25	DiseaseFree						NOT HISPANIC OR LATINO		2008-02-11	0.6107	NA		NA					NA			Infiltrating Ductal Carcinoma		No	No	C50.9	8500-03-01	C50.9		NA	YES	2011	NO	YES	4	NA	10
TCGA.E9.A1RH.01	63	M0	N0	Stage IIA	7th	T2		Breast Cancer	Breast Invasive Ductal Carcinoma		32	0	46.55	DiseaseFree						NOT HISPANIC OR LATINO		2008-02-11	0.4291	NA		NA					NA			Infiltrating Ductal Carcinoma		No	No	C50.9	8500-03-01	C50.9		NA	YES	2011	NO	YES	0	NA	10
TCGA.E9.A1RI.01	43	M0	N2	Stage IIIA	7th	T1c		Breast Cancer	Breast Mixed Ductal and Lobular Carcinoma		64	0	47.6	DiseaseFree						NOT HISPANIC OR LATINO		7/28/11	0.1189	NA		NA					NA			Mixed Histology (please specify)	Infiltrating ductal and lobular carcinoma	No	No	C50.9	8522-03-01	C50.9		NA	YES	2011	NO	YES	5	NA	10
TCGA.E9.A226.01	45	M0	N2	Stage IIIA	7th	T2		Breast Cancer	Breast Invasive Ductal Carcinoma		48	0	25.95	Recurred/Progressed						NOT HISPANIC OR LATINO		2008-03-11	0.2557	NA		NA					NA			Infiltrating Ductal Carcinoma		No	No	C50.9	8500-03-01	C50.9		NA	YES	2011	NO	YES	6	NA	10
TCGA.E9.A227.01	42	M0	N1	Stage IIB	7th	T2		Breast Cancer	Breast Invasive Ductal Carcinoma		66	0	32.03	DiseaseFree		Two-tier		Positive	90-99%	NOT HISPANIC OR LATINO		7/28/11	0.0506	NA		NA					NA			Infiltrating Ductal Carcinoma		No	No	C50.9	8500-03-01	C50.9	Negative	4	YES	2011	NO	YES	1	NA	17
TCGA.E9.A228.01	58	M0	N1	Stage IIB	7th	T2		Breast Cancer	Breast Invasive Ductal Carcinoma		42	0	42.21	DiseaseFree						NOT HISPANIC OR LATINO		2008-02-11	0.1701	NA		NA					NA			Infiltrating Ductal Carcinoma		No	No	C50.9	8500-03-01	C50.9		NA	YES	2011	NO	YES	2	NA	12
TCGA.E9.A229.01	37	M0	N0	Stage IA	7th	T1c		Breast Cancer	Breast Invasive Ductal Carcinoma		56	0	37.71	DiseaseFree						NOT HISPANIC OR LATINO		2008-02-11	0.1635	NA		NA					NA			Infiltrating Ductal Carcinoma		No	No	C50.9	8500-03-01	C50.9		NA	YES	2011	NO	YES	0	NA	14
TCGA.E9.A22A.01	74	M0	N0	Stage IIA	7th	T2		Breast Cancer	Breast Invasive Ductal Carcinoma		59	0	39.06	DiseaseFree				Positive	10-19%	NOT HISPANIC OR LATINO		2008-02-11	0.3124	NA		NA					NA			Infiltrating Ductal Carcinoma		No	No	C50.9	8500-03-01	C50.9	Negative	NA	YES	2011	NO	YES	0	0	2
TCGA.E9.A22B.01	71	M0	N0	Stage IA	7th	T1c		Breast Cancer	Breast Mixed Ductal and Lobular Carcinoma		59	0	38.34	DiseaseFree				Positive	10-19%	NOT HISPANIC OR LATINO		2008-02-11	0.2412	NA		NA					NA			Mixed Histology (please specify)	Infiltrating ductal and lobular carcinoma	No	No	C50.9	8522-03-01	C50.9	Negative	NA	YES	2011	NO	YES	0	0	4
TCGA.E9.A22D.01	38	M0	N0	Stage IIA	7th	T2		Breast Cancer	Breast Invasive Ductal Carcinoma		52	0	41	DiseaseFree				Positive	10-19%	NOT HISPANIC OR LATINO		2008-02-11	0.2295	NA		NA				<10%	NA			Infiltrating Ductal Carcinoma		No	No	C50.9	8500-03-01	C50.9	Positive	NA	YES	2011	NO	YES	0	0	10
TCGA.E9.A22E.01	56	M0	N2	Stage IIIA	7th	T2		Breast Cancer	Breast Invasive Ductal Carcinoma		52	0	41.69	DiseaseFree				Positive	10-19%	NOT HISPANIC OR LATINO		2008-02-11	0.4323	NA		NA				<10%	NA			Infiltrating Ductal Carcinoma		No	No	C50.9	8500-03-01	C50.9	Positive	NA	YES	2011	NO	YES	4	0	10
TCGA.E9.A22G.01	47	M0	N0	Stage IIA	7th	T2		Breast Cancer	Breast Invasive Ductal Carcinoma		45	0	40.7	DiseaseFree				Negative		NOT HISPANIC OR LATINO		2008-02-11	0.8768	NA		NA				<10%	NA			Infiltrating Ductal Carcinoma		No	No	C50.9	8500-03-01	C50.9	Positive	NA	YES	2011	NO	YES	0	0	6
TCGA.E9.A22H.01	42	M0	N1	Stage IIB	7th	T2		Breast Cancer	Breast Invasive Ductal Carcinoma		38	0	40.47	DiseaseFree				Positive	<10%	NOT HISPANIC OR LATINO		2008-02-11	0.1039	NA		NA				<10%	NA			Infiltrating Ductal Carcinoma		No	No	C50.9	8500-03-01	C50.9	Positive	NA	YES	2011	NO	YES	1	0	8
TCGA.E9.A243.01	52	M0	N0 (i-)	Stage IIA	7th	T2		Breast Cancer	Breast Invasive Ductal Carcinoma		94	0	10.02	Recurred/Progressed						NOT HISPANIC OR LATINO		8/17/11	0.1011	NA		NA					NA			Infiltrating Ductal Carcinoma		No	No	C50.9	8500-03-01	C50.9		NA	YES	2011	NO	YES	0	NA	10
TCGA.E9.A244.01	54	M0	N0 (i-)	Stage IIA	7th	T2		Breast Cancer	Breast Invasive Ductal Carcinoma		58	0	0.69	DiseaseFree						NOT HISPANIC OR LATINO		3/15/11	0.3765	NA		NA					NA			Infiltrating Ductal Carcinoma		No	No	C50.9	8500-03-01	C50.9		NA	YES	2011	NO	YES	0	NA	10
TCGA.E9.A247.01	59	M0	N0 (i-)	Stage IA	7th	T1c		Breast Cancer	Breast Invasive Ductal Carcinoma		49	0	38.96	DiseaseFree						NOT HISPANIC OR LATINO		8/18/11	0.7006	NA		NA					NA			Infiltrating Ductal Carcinoma		No	No	C50.9	8500-03-01	C50.9		NA	YES	2011	NO	YES	0	NA	10
TCGA.E9.A248.01	51	M0	N0 (i-)	Stage IIA	7th	T2		Breast Cancer	Breast Invasive Ductal Carcinoma		52	0	1.94	DiseaseFree						NOT HISPANIC OR LATINO		3/22/11	0.079	NA		NA					NA			Infiltrating Ductal Carcinoma		No	No	C50.9	8500-03-01	C50.9		NA	YES	2011	NO	YES	0	NA	10
TCGA.E9.A249.01	45	M0	N0 (i-)	Stage IIA	7th	T2		Breast Cancer	Breast Invasive Ductal Carcinoma		59	0	7.13	DiseaseFree						NOT HISPANIC OR LATINO		3/22/11	0.4018	NA		NA					NA			Infiltrating Ductal Carcinoma		No	No	C50.9	8500-03-01	C50.9		NA	YES	2011	NO	YES	0	NA	10
TCGA.E9.A24A.01	69	M0	N1	Stage IIA	7th	T1c		Breast Cancer	Breast Invasive Ductal Carcinoma		41	0	24.54	DiseaseFree						NOT HISPANIC OR LATINO		3/22/11	0.1266	NA		NA					NA			Infiltrating Ductal Carcinoma		No	No	C50.9	8500-03-01	C50.9		NA	YES	2011	NO	YES	1	NA	10
TCGA.E9.A295.01	71	M0	N0 (i-)	Stage IIA	7th	T2		Breast Cancer	Breast Invasive Lobular Carcinoma		63	0	12.32	DiseaseFree		7		Positive	80-89%	NOT HISPANIC OR LATINO		2009-12-11	0.4456	NA		NA					1			Infiltrating Lobular Carcinoma		No	No	C50.9	8520-03-01	C50.9	Positive	NA	YES	2011	NO	YES	0	0	7
TCGA.E9.A2JS.01	72	M0	N1	Stage IIB	7th	T2		Breast Cancer	Breast Invasive Lobular Carcinoma		79	0	17.21	Recurred/Progressed						NOT HISPANIC OR LATINO		12/20/11	0.6188	NA		NA					NA			Infiltrating Lobular Carcinoma		No	No	C50.9	8520-03-01	C50.9		NA	YES	2011	NO	YES	1	NA	10
TCGA.E9.A2JT.01	63	M0	N0 (i-)	Stage IIA	7th	T2		Breast Cancer	Breast Invasive Lobular Carcinoma		94	0	9.46	DiseaseFree						NOT HISPANIC OR LATINO		12/20/11	0.0019	NA		NA					NA			Infiltrating Lobular Carcinoma		No	No	C50.9	8520-03-01	C50.9		NA	YES	2011	NO	YES	0	NA	10
TCGA.E9.A3HO.01	49	M0	N0 (i-)	Stage IIA	7th	T2		Breast Cancer	Breast Invasive Lobular Carcinoma		245	0	38.04	DiseaseFree						NOT HISPANIC OR LATINO		2/20/12	0.4019	NA		NA					NA			Infiltrating Lobular Carcinoma		No	No	C50.9	8520-03-01	C50.9		NA	YES	2011	NO	YES	0	NA	10
TCGA.E9.A3Q9.01	78	M0	N3	Stage IIIC	7th	T3		Breast Cancer	Breast Invasive Lobular Carcinoma		198	0	32.88	DiseaseFree		8		Positive	40-49%	NOT HISPANIC OR LATINO		4/30/12	0.0275	NA		NA				<10%	NA			Infiltrating Lobular Carcinoma		No	No	C50.9	8520-03-01	C50.9	Indeterminate	NA	YES	2011	NO	YES	22	0	22
TCGA.E9.A3QA.01	33	M0	N0 (i-)	Stage IIA	7th	T2		Breast Cancer	Breast Invasive Ductal Carcinoma		282	0	30.16	DiseaseFree						NOT HISPANIC OR LATINO		4/30/12	0.0908	NA		NA					NA			Medullary Carcinoma		No	No	C50.9	8510-03-01	C50.9		NA	YES	2011	NO	YES	0	NA	14
TCGA.E9.A3X8.01	48	M0	N1	Stage IIB	7th	T2		Breast Cancer	Breast Invasive Lobular Carcinoma		233	0	30.42	DiseaseFree		8		Positive	20-29%	NOT HISPANIC OR LATINO		8/24/12	0.0767	NA		NA				<10%	NA			Infiltrating Lobular Carcinoma		No	No	C50.9	8520-03-01	C50.9	Positive	NA	YES	2011	NO	YES	4	0	8
TCGA.E9.A54X.01	85	M0	N0 (i-)	Stage IA	7th	T1b		Breast Cancer	Breast Invasive Mixed Mucinous Carcinoma		78	0	23.88	DiseaseFree				Positive	90-99%	NOT HISPANIC OR LATINO		6/21/13	0.2207	NA		NA					NA			Mucinous Carcinoma		No	No	C50.9	8480-03-01	C50.9	Negative	3	YES	2012	NO	YES	0	NA	2
TCGA.E9.A54Y.01	63	M0	N2	Stage IIIA	7th	T2		Breast Cancer	Breast Invasive Lobular Carcinoma		76	0	23.82	DiseaseFree				Positive	90-99%	NOT HISPANIC OR LATINO		6/21/13	0.5066	NA		NA					1			Infiltrating Lobular Carcinoma		No	No	C50.9	8520-03-01	C50.9	Negative	3	YES	2012	NO	YES	8	NA	10
TCGA.E9.A5FK.01	60	M0	N3	Stage IIIC	7th	T2		Breast Cancer	Breast Invasive Lobular Carcinoma		77	0	26.68	DiseaseFree			3 Point Scale	Positive	80-89%	NOT HISPANIC OR LATINO		5/22/13	0.0837	NA		NA					NA			Infiltrating Lobular Carcinoma		No	No	C50.9	8520-03-01	C50.9	Negative	3	YES	2012	NO	YES	10	NA	10
TCGA.E9.A5FL.01	65	M0	N0	Stage IIB	7th	T3		Breast Cancer	Metaplastic Breast Cancer		73	0	0.79	DiseaseFree				Negative		NOT HISPANIC OR LATINO		5/22/13	0.3713	NA		NA					NA			Metaplastic Carcinoma		No	No	C50.9	8575-03-01	C50.9	Negative	NA	YES	2012	NO	YES	0	NA	10
TCGA.E9.A5UO.01	41	M0	N0	Stage IIA	7th	T2		Breast Cancer	Breast Invasive Mixed Mucinous Carcinoma		98	0	25.79	DiseaseFree						NOT HISPANIC OR LATINO	Partial mastectomy	5/23/13	0.2246	NA		NA					NA			Mucinous Carcinoma		No	No	C50.9	8480-03-01	C50.9		NA	YES	2012	NO	YES	0	NA	10
TCGA.E9.A5UP.01	63	M0	N0	Stage IIA	7th	T2		Breast Cancer	Breast Invasive Ductal Carcinoma		85	0	26.38	DiseaseFree						NOT HISPANIC OR LATINO		5/23/13	0.5951	NA		NA					NA			Other, specify		No	No	C50.9	8503-03-01	C50.9		NA	YES	2012	NO	YES	0	NA	10
TCGA.E9.A6HE.01	45	MX	N3	Stage IIIC	7th	T3		Breast Cancer	Breast Invasive Lobular Carcinoma	1.7	203	0	27.83	DiseaseFree				Positive	90-99%	NOT HISPANIC OR LATINO		10/16/13	0.1661	30		1.08	1.8		Negative	<10%	1			Infiltrating Lobular Carcinoma		No	No	C50.9	8520-03-01	C50.9	Negative	NA	YES	2012	NO	YES	12	NA	12
TCGA.EW.A1IW.01	80	MX	N1a	Stage IIB	7th	T2		Breast Cancer	Breast Invasive Lobular Carcinoma		213	0	12.19	DiseaseFree			3 Point Scale	Positive	90-99%	HISPANIC OR LATINO	total mastectomy	5/27/11	0.1756	NA		NA				90-99%	3	+ or -	CISH	Infiltrating Lobular Carcinoma		No	No	C50.9	8520-03-01	C50.9	Positive	3	YES	2010	NO	YES	2	0	10
TCGA.EW.A1IX.01	48	MX	N1a	Stage IIA	6th	T1b		Breast Cancer	Breast Invasive Lobular Carcinoma		1030	0	39.68	DiseaseFree			3 Point Scale	Positive	90-99%	HISPANIC OR LATINO	total mastectomy	2006-10-11	0.0676	NA		NA				<10%	NA			Other, specify		No	No	C50.9	8524-03-01	C50.9	Negative	3	YES	2008	NO	YES	1	1	27
TCGA.EW.A1IY.01	38	MX	N0	Stage I	6th	T1c		Breast Cancer	Breast Invasive Ductal Carcinoma		590	0	8.48	DiseaseFree			3 Point Scale	Positive	90-99%	NOT HISPANIC OR LATINO		2005-10-11	0.0644	NA		NA				<10%	NA			Infiltrating Ductal Carcinoma		No	No	C50.9	8500-03-01	C50.9	Negative	3	YES	2009	NO	YES	0	0	6
TCGA.EW.A1IZ.01	53	MX	N2a	Stage IIIA	7th	T2		Breast Cancer	Breast Invasive Ductal Carcinoma		194	0	18.2	DiseaseFree			3 Point Scale	Positive	90-99%	NOT HISPANIC OR LATINO		2005-11-11	0.0078	NA		NA				<10%	NA			Infiltrating Ductal Carcinoma		No	No	C50.9	8500-03-01	C50.9	Negative	3	YES	2010	NO	YES	5	NA	14
TCGA.EW.A1J1.01	38	M0	N1a	Stage IIB	7th	T2		Breast Cancer	Breast Invasive Ductal Carcinoma		214	0	18.89	DiseaseFree			3 Point Scale	Positive	90-99%	HISPANIC OR LATINO		2005-11-11	0.2787	NA		NA				<10%	NA			Infiltrating Ductal Carcinoma		No	No	C50.9	8500-03-01	C50.9	Negative	3	YES	2010	NO	YES	1	0	17
TCGA.EW.A1J2.01	50	MX	N1mi		7th	T1c		Breast Cancer	Breast Invasive Lobular Carcinoma		51	0	13.24	DiseaseFree			3 Point Scale	Positive	90-99%	NOT HISPANIC OR LATINO	total mastectomy	5/27/11	0.1378	NA		NA				<10%	NA			Infiltrating Lobular Carcinoma		No	No	C50.9	8520-03-01	C50.9	Negative	3	YES	2010	NO	YES	1	1	21
TCGA.EW.A1J3.01	61	M0	N0	Stage IA	7th	T1c		Breast Cancer	Breast Invasive Lobular Carcinoma		155	0	16.56	DiseaseFree			3 Point Scale	Positive	90-99%	HISPANIC OR LATINO	TOTAL MASTECTOMY	5/18/11	0.1817	NA		NA				90-99%	3			Infiltrating Lobular Carcinoma		No	No	C50.9	8520-03-01	C50.9	Positive	3	YES	2010	NO	YES	0	0	3
TCGA.EW.A1J5.01	59	M0	N0 (i-)	Stage IIB	7th	T3		Breast Cancer	Breast Invasive Lobular Carcinoma		123	0	15.67	DiseaseFree			3 Point Scale	Positive	90-99%	NOT HISPANIC OR LATINO	total mastectomy	2006-10-11	0.1777	NA		NA				<10%	NA			Infiltrating Lobular Carcinoma		No	No	C50.9	8520-03-01	C50.9	Negative	3	YES	2010	NO	YES	0	0	1
TCGA.EW.A1J6.01	70	M0	N0 (i-)	Stage I	6th	T1c		Breast Cancer	Breast Invasive Ductal Carcinoma		528	0	28.75	DiseaseFree			3 Point Scale	Positive	90-99%	HISPANIC OR LATINO		2005-11-11	0.9022	NA		NA				<10%	NA			Infiltrating Ductal Carcinoma		No	No	C50.9	8500-03-01	C50.9	Negative	3	YES	2009	NO	YES	0	0	3
TCGA.EW.A1OV.01	56	MX	N1mi	Stage IIB	6th	T2		Breast Cancer	Breast Invasive Ductal Carcinoma		469	0	25.92	DiseaseFree			3 Point Scale	Negative	<10%	HISPANIC OR LATINO		5/27/11	0.3884	NA		1.8			Negative	<10%	NA			Infiltrating Ductal Carcinoma		No	No	C50.9	8500-03-01	C50.9	Negative	NA	YES	2009	NO	YES	0	1	6
TCGA.EW.A1OW.01	58	MX	N0	Stage IIA	6th	T2		Skin Cancer, Non-Melanoma	Basal Cell Carcinoma		444	0	22.8	DiseaseFree			3 Point Scale	Negative	<10%	NOT HISPANIC OR LATINO		5/18/11	0.4637	NA		NA				<10%	1			Infiltrating Ductal Carcinoma		No	No	C50.9	8090-03-01	C50.9	Negative	NA	YES	2009	NO	YES	0	0	3
TCGA.EW.A1OX.01	43	MX	N0	Stage IIA	6th	T2		Breast Cancer	Breast Invasive Ductal Carcinoma		550	0	29.93	DiseaseFree			3 Point Scale	Positive	90-99%	HISPANIC OR LATINO		5/18/11	0.0924	NA		NA				<10%	NA			Mucinous Carcinoma		No	No	C50.9	8523-03-01	C50.9	Negative	3	YES	2009	NO	YES	0	0	4
TCGA.EW.A1OY.01	63	MX	N0	Stage IIA	6th	T2		Breast Cancer	Breast Invasive Ductal Carcinoma		526	0	29.83	DiseaseFree			3 Point Scale	Positive	90-99%	HISPANIC OR LATINO		2006-10-11	0.593	NA		NA			Negative	<10%	NA			Infiltrating Ductal Carcinoma		No	No	C50.9	8500-03-01	C50.9	Negative	3	YES	2009	NO	YES	0	0	1
TCGA.EW.A1OZ.01	56	M0	N0 (i-)	Stage IIA	6th	T2		Breast Cancer	Breast Invasive Ductal Carcinoma	2	928	0	40.37	DiseaseFree			3 Point Scale	Positive	90-99%	NOT HISPANIC OR LATINO	total mastectomy	2005-11-11	0.6261	40		2.2			Positive	20-29%	2			Infiltrating Ductal Carcinoma		No	No	C50.9	8500-03-01	C50.9	Equivocal	3	YES	2008	NO	YES	0	0	4
TCGA.EW.A1P0.01	55	MX	N1b	Stage IIB	6th	T2		Breast Cancer	Breast Invasive Ductal Carcinoma		1142	0	35.94	Recurred/Progressed			3 Point Scale	Positive	90-99%	NOT HISPANIC OR LATINO		2005-10-11	0.2439	NA		NA				<10%	NA			Other, specify		No	No	C50.9	8523-03-01	C50.9	Negative	3	YES	2008	NO	YES	1	NA	21
TCGA.EW.A1P1.01	68	MX	N3b	Stage IIIC	6th	T2		Breast Cancer	Breast Invasive Ductal Carcinoma		850	0	33.31	Recurred/Progressed			3 Point Scale	Negative	<10%	HISPANIC OR LATINO		5/27/11	0.0008	NA		1.8			Negative	<10%	2			Infiltrating Ductal Carcinoma		No	No	C50.9	8500-03-01	C50.9	Equivocal	NA	YES	2008	NO	YES	11	NA	32
TCGA.EW.A1P3.01	48	MX	N0	Stage IIA	6th	T2		Breast Cancer	Breast Invasive Ductal Carcinoma		919	0	52.92	DiseaseFree			3 Point Scale	Positive	90-99%	NOT HISPANIC OR LATINO		2006-10-11	0.2396	NA		NA				<10%	NA			Infiltrating Ductal Carcinoma		No	Yes	C50.9	8500-03-01	C50.9	Negative	3	YES	2008	NO	YES	0	0	4
TCGA.EW.A1P4.01	43	M0	N0 (i-)	Stage IIA	6th	T2		Breast Cancer	Breast Invasive Ductal Carcinoma		525	0	29.8	DiseaseFree			3 Point Scale	Negative	<10%	HISPANIC OR LATINO		2005-11-11	0.4697	NA		NA				<10%	NA			Medullary Carcinoma		No	No	C50.9	8510-03-01	C50.9	Negative	NA	YES	2009	NO	YES	0	0	3
TCGA.EW.A1P5.01	77	M0	N1a	Stage IIB	7th	T2		Breast Cancer	Breast Invasive Ductal Carcinoma		325	0	23.09	DiseaseFree			3 Point Scale	Positive	90-99%	NOT HISPANIC OR LATINO		2005-11-11	0.2559	NA		1.12			Negative	<10%	NA			Infiltrating Ductal Carcinoma		No	No	C50.9	8500-03-01	C50.9	Negative	3	YES	2010	NO	YES	3	0	40
TCGA.EW.A1P6.01	64	M0	N1a	Stage IIB	7th	T2		Breast Cancer	Breast Invasive Ductal Carcinoma		249	0	18.46	DiseaseFree			3 Point Scale	Positive	90-99%	HISPANIC OR LATINO		5/19/11	0.0919	NA		NA				<10%	NA			Infiltrating Ductal Carcinoma		No	No	C50.9	8500-03-01	C50.9	Negative	3	YES	2010	NO	YES	2	0	25
TCGA.EW.A1P7.01	59	M0	N0 (i-)	Stage IIA	6th	T2		Breast Cancer	Breast Invasive Ductal Carcinoma		604	0	23.95	Recurred/Progressed			3 Point Scale	Negative	<10%	HISPANIC OR LATINO		5/18/11	0.0027	NA		1.8			Negative	10-19%	2			Infiltrating Ductal Carcinoma		No	No	C50.9	8500-03-01	C50.9	Equivocal	NA	YES	2009	NO	YES	0	0	2
TCGA.EW.A1P8.01	58	M0	N3b	Stage IIIC	7th	T2		Breast Cancer	Breast Invasive Ductal Carcinoma		224	0	6.8	Recurred/Progressed			3 Point Scale	Negative	<10%	NOT HISPANIC OR LATINO		5/27/11	0.9462	NA		NA				<10%	NA			Infiltrating Ductal Carcinoma		No	No	C50.9	8500-03-01	C50.9	Negative	NA	YES	2010	NO	YES	14	NA	15
TCGA.EW.A1PA.01	59	M0	N1a	Stage IIB	7th	T2		Breast Cancer	Breast Invasive Ductal Carcinoma		220	0	18.89	DiseaseFree			3 Point Scale	Positive	90-99%	HISPANIC OR LATINO		2005-11-11	0.3026	NA		NA				<10%	1			Infiltrating Ductal Carcinoma		No	No	C50.9	8500-03-01	C50.9	Negative	3	YES	2010	NO	YES	1	NA	13
TCGA.EW.A1PB.01	70	MX	N1a	Stage IIIA	6th	T3		Breast Cancer	Breast Invasive Ductal Carcinoma		569	0	19.97	DiseaseFree			3 Point Scale	Negative	<10%	NOT HISPANIC OR LATINO		5/18/11	0.1579	NA		NA				<10%	NA			Infiltrating Ductal Carcinoma		No	No	C50.9	8500-03-01	C50.9	Negative	NA	YES	2009	NO	YES	2	NA	8
TCGA.EW.A1PC.01	66	MX	N0 (i-)	Stage IIB	7th	T3		Breast Cancer	Breast Invasive Ductal Carcinoma		146	0	6.14	DiseaseFree			3 Point Scale	Positive	90-99%	NOT HISPANIC OR LATINO		9/28/11	0.59	NA		NA				<10%	1			Infiltrating Ductal Carcinoma		No	No	C50.9	8500-03-01	C50.9	Negative	3	YES	2011	NO	YES	0	0	2
TCGA.EW.A1PD.01	61	M0	N1a	Stage IIA	7th	T1c		Breast Cancer	Breast Invasive Ductal Carcinoma		112	0	13.93	DiseaseFree			3 Point Scale	Positive	90-99%	HISPANIC OR LATINO		5/18/11	0.3329	NA		2.2	>6.0		Positive	20-29%	2			Infiltrating Ductal Carcinoma		No	No	C50.9	8500-03-01	C50.9	Equivocal	3	YES	2010	NO	YES	2	NA	7
TCGA.EW.A1PE.01	56	M0	N1a	Stage IIA	7th	T1c		Breast Cancer	Invasive Breast Carcinoma		44	0	10.51	DiseaseFree			3 Point Scale	Positive	90-99%	HISPANIC OR LATINO		5/27/11	0.1758	NA		NA				<10%	NA			Infiltrating Ductal Carcinoma		No	No	C50.9	8507-03-01	C50.9	Negative	3	YES	2011	NO	YES	1	NA	23
TCGA.EW.A1PF.01	50	M0	N0	Stage IA	7th	T1c		Breast Cancer	Breast Invasive Ductal Carcinoma		84	0	14.42	DiseaseFree			3 Point Scale	Positive	90-99%	HISPANIC OR LATINO	total mastectomy	5/27/11	0.2254	NA		NA				<10%	NA			Infiltrating Ductal Carcinoma		No	No	C50.9	8500-03-01	C50.9	Negative	3	YES	2010	NO	YES	0	0	11
TCGA.EW.A1PG.01	53	MX	N1a	Stage IIB	6th	T2		Breast Cancer	Breast Invasive Lobular Carcinoma		829	0	34.53	DiseaseFree			3 Point Scale	Positive	90-99%	HISPANIC OR LATINO		5/18/11	0.0004	NA		1.8	<4.0		Negative	10-19%	2			Infiltrating Lobular Carcinoma		No	No	C50.9	8520-03-01	C50.9	Equivocal	3	YES	2008	NO	YES	1	1	25
TCGA.EW.A1PH.01	52	M0	N1a	Stage IIA	7th	T1c		Breast Cancer	Breast Invasive Ductal Carcinoma		77	0	19.94	DiseaseFree			3 Point Scale	Negative	<10%	HISPANIC OR LATINO		5/27/11	0.4664	NA		NA				<10%	NA			Infiltrating Ductal Carcinoma		No	No	C50.9	8500-03-01	C50.9	Negative	NA	YES	2010	NO	YES	1	0	10
TCGA.EW.A2FR.01	59	MX	N3a	Stage IIIC	6th	T1b		Breast Cancer	Breast Invasive Ductal Carcinoma	2	1015	0	54.96	DiseaseFree			3 Point Scale	Negative	<10%	NOT HISPANIC OR LATINO		2010-12-11	0.0742	40		3	>6	ratio > 2.2 is positive	Positive	10-19%	2			Infiltrating Ductal Carcinoma		No	No	C50.9	8500-03-01	C50.9	Equivocal	1	YES	2008	NO	YES	19	NA	21
TCGA.EW.A2FS.01	41	MX	N1mi	Stage IIB	6th	T2		Breast Cancer	Breast Invasive Ductal Carcinoma		1074	0	52.69	DiseaseFree			3 Point Scale	Positive	90-99%	NOT HISPANIC OR LATINO		2010-12-11	0.1908	NA		NA				<10%	1			Infiltrating Ductal Carcinoma		No	No	C50.9	8500-03-01	C50.9	Negative	3	YES	2008	NO	YES	1	NA	8
TCGA.EW.A2FV.01	39	MX	N3a	Stage IIIC	7th	T3		Breast Cancer	Invasive Breast Carcinoma		133	0	25.89	DiseaseFree			3 Point Scale	Positive	90-99%	HISPANIC OR LATINO		2010-05-11	0.1508	NA		NA				<10%	1			Other, specify		No	No	C50.9	8507-03-01	C50.9	Negative	3	YES	2011	NO		29	NA	32
TCGA.EW.A2FW.01	52	MX	N0 (i-)	Stage IIA	7th	T2		Breast Cancer	Breast Invasive Ductal Carcinoma		99	0	22.08	DiseaseFree			3 Point Scale	Positive	90-99%	HISPANIC OR LATINO		2010-05-11	0.2122	NA		NA				<10%	1			Other, specify			No	C50.9	8503-03-01	C50.9	Negative	3	YES	2011	NO	YES	0	0	6
TCGA.EW.A3E8.01	60	MX	N0	Stage IIB	7th	T3		Breast Cancer	Breast Invasive Lobular Carcinoma		505	0	34	DiseaseFree				Positive		HISPANIC OR LATINO		2002-08-13	0.0997	NA		NA					NA			Infiltrating Lobular Carcinoma		No	No	C50.9	8520-03-01	C50.9	Negative	NA	YES	2011	NO	YES	0	NA	2
TCGA.EW.A3U0.01	61	M0	N1a	Stage IIIA	7th	T3		Breast Cancer	Breast Invasive Ductal Carcinoma		182	0	17.48	DiseaseFree				Negative		NOT HISPANIC OR LATINO	partial left mastectomy	5/24/12	0.4676	NA		NA					NA			Infiltrating Ductal Carcinoma		No	No	C50.9	8500-03-01	C50.9	Negative	NA	YES	2011	NO	YES	1	NA	25
TCGA.EW.A423.01	75	MX	N0	Stage IIA	7th	T2		Breast Cancer	Breast Invasive Lobular Carcinoma		161	0	17.51	DiseaseFree				Positive	50-59%	HISPANIC OR LATINO		2001-04-13	0.6939	NA		NA					NA			Infiltrating Lobular Carcinoma		No	No	C50.9	8520-03-01	C50.9	Negative	NA	YES	2012	NO	YES	0	0	2
TCGA.EW.A424.01	51	MX	N1	Stage IIIA	7th	T3		Breast Cancer	Breast Invasive Lobular Carcinoma		141	0	23.49	DiseaseFree				Positive	50-59%	HISPANIC OR LATINO		3/26/13	0.1872	NA		NA					NA			Infiltrating Lobular Carcinoma		No	No	C50.9	8520-03-01	C50.9	Positive	NA	YES	2012	NO	YES	0	1	1
TCGA.EW.A6S9.01	34	M0	N1	Stage IIA	7th	T1c		Breast Cancer	Breast Invasive Ductal Carcinoma		139	0	15.21	DiseaseFree				Positive	50-59%	NOT HISPANIC OR LATINO		3/13/15	0.1839	NA		NA				50-59%	3			Infiltrating Ductal Carcinoma		No	No	C50.9	8500-03-01	C50.9	Positive	NA	YES	2013	NO	YES	1	1	3
TCGA.EW.A6SA.01	59	MX	N0 (i+)	Stage II	7th	T2		Breast Cancer	Breast Invasive Ductal Carcinoma		152	0	16.75	DiseaseFree				Positive	50-59%	NOT HISPANIC OR LATINO		2/27/15	0.5613	NA		NA					NA			Infiltrating Ductal Carcinoma		No	No	C50.9	8500-03-01	C50.9	Negative	NA	YES	2013	NO	YES	NA	1	4
TCGA.EW.A6SB.01	62	M0	N0	Stage II	7th	T2		Breast Cancer	Breast Invasive Ductal Carcinoma		244	0	24.97	DiseaseFree				Negative		NOT HISPANIC OR LATINO		2003-12-15	0.2153	NA		NA					NA			Infiltrating Ductal Carcinoma		No	No	C50.9	8500-03-01	C50.9	Negative	NA	YES	2012	NO	YES	0	0	8
TCGA.EW.A6SC.01	60	M0	N0	Stage IIA	7th	T2		Breast Cancer	Breast Invasive Lobular Carcinoma		350	0	31.27	DiseaseFree				Positive	50-59%	NOT HISPANIC OR LATINO		2003-12-15	0.1298	NA		NA				<10%	NA			Infiltrating Lobular Carcinoma		No	No	C50.9	8520-03-01	C50.9	Negative	NA	YES	2012	NO	YES	0	0	2
TCGA.EW.A6SD.01	32	M0	N1a	Stage IIB	7th	T2		Breast Cancer	Breast Invasive Ductal Carcinoma		441	0	33.18	DiseaseFree				Negative	<10%	HISPANIC OR LATINO		3/14/15	0.4194	NA		NA					3			Infiltrating Ductal Carcinoma		No	No	C50.9	8500-03-01	C50.9		NA	YES	2012	NO	YES	2	0	31
TCGA.GI.A2C8.01	63	MX	N0	Stage IIIB	6th	T4b		Breast Cancer	Breast Invasive Ductal Carcinoma		2429	0	7.39	DiseaseFree			3 Point Scale	Positive	90-99%	NOT HISPANIC OR LATINO		10/21/11	0.5576	NA		NA			Negative		NA			Infiltrating Ductal Carcinoma		Yes	No	C50.9	8500-03-01	C50.9	Negative	3	YES	2004	NO	YES	0	NA	10
TCGA.GI.A2C9.01	58	MX	N0	Stage IIB	6th	T3		Breast Cancer	Breast Invasive Ductal Carcinoma		2979	0	109.79	DiseaseFree				Negative		NOT HISPANIC OR LATINO		10/21/11	0.5638	NA		NA					NA			Infiltrating Ductal Carcinoma		No	No	C50.9	8500-03-01	C50.9	Negative	NA	YES	2003	NO	YES	0	0	4
TCGA.GM.A2D9.01	69	M0	N0 (i-)	Stage I	6th	T1c		Breast Cancer	Breast Invasive Ductal Carcinoma	1.93	1910	0	44.38	Recurred/Progressed			3 Point Scale	Positive	90-99%	NOT HISPANIC OR LATINO		9/28/11	0.1545	60		1.16	2.23		Negative		NA			Infiltrating Ductal Carcinoma		No	No	C50.9	8500-03-01	C50.9		3	YES	2006	NO	YES	0	0	2
TCGA.GM.A2DB.01	62	M0	N0 (i-)	Stage IIA	6th	T2		Breast Cancer	Breast Invasive Ductal Carcinoma	1.5	1644	0	79.04	DiseaseFree				Negative	<10%	NOT HISPANIC OR LATINO		9/28/11	0.2286	60		1.11	1.67		Negative		1			Infiltrating Ductal Carcinoma		No	No	C50.9	8500-03-01	C50.9	Negative	NA	YES	2006	NO	YES	0	0	3
TCGA.GM.A2DC.01	57	M0	N1a	Stage IIA	6th	T1c		Breast Cancer	Breast Invasive Ductal Carcinoma	4.43	1820	0	83.28	DiseaseFree				Positive	90-99%	NOT HISPANIC OR LATINO		9/29/11	0.413	60		1.06	4.7		Negative		NA			Infiltrating Ductal Carcinoma		No	No	C50.9	8500-03-01	C50.9		NA	YES	2006	NO	YES	1	0	21
TCGA.GM.A2DD.01	53	M0	N0 (i-)	Stage I	6th	T1c		Breast Cancer	Breast Invasive Ductal Carcinoma	1.45	1490	0	74.97	DiseaseFree				Negative	<10%	NOT HISPANIC OR LATINO		9/29/11	0.117	60		1.11	1.62		Negative	<10%	2			Infiltrating Ductal Carcinoma		No	Yes	C50.9	8500-03-01	C50.9	Equivocal	NA	YES	2007	NO	YES	0	0	2
TCGA.GM.A2DF.01	53	M0	N1a	Stage IIA	6th	T1c		Breast Cancer	Breast Invasive Ductal Carcinoma	1.4	1372	0	70.8	DiseaseFree				Negative	<10%	NOT HISPANIC OR LATINO		9/29/11	0.1934	60		1.12	1.57		Negative		1			Infiltrating Ductal Carcinoma		No	No	C50.9	8500-03-01	C50.9	Negative	NA	YES	2007	NO	YES	1	0	32
TCGA.GM.A2DH.01	58	M0	N0 (i+)	Stage I	6th	T1c		Breast Cancer	Breast Invasive Ductal Carcinoma	2.8	1464	0	72.04	DiseaseFree				Negative	<10%	NOT HISPANIC OR LATINO		9/29/11	0.2932	60		1	2.8		Negative		1			Infiltrating Ductal Carcinoma		No	No	C50.9	8500-03-01	C50.9	Negative	NA	YES	2007	NO	YES	0	1	2
TCGA.GM.A2DI.01	52	M0	N0 (i+)	Stage I	6th	T1c		Breast Cancer	Breast Invasive Ductal Carcinoma	3.33	2144	0	85.09	DiseaseFree				Negative	<10%	NOT HISPANIC OR LATINO		9/29/11	0.0143	60		1.06	3.53		Negative		NA			Infiltrating Ductal Carcinoma		No	No	C50.9	8500-03-01	C50.9		NA	YES	2005	NO	YES	0	1	9
TCGA.GM.A2DK.01	58	M0	N0 (i-)	Stage I	6th	T1c		Breast Cancer	Breast Invasive Ductal Carcinoma		2109	0	86.89	DiseaseFree				Positive	90-99%	NOT HISPANIC OR LATINO		9/29/11	0.1815	NA		NA					NA			Infiltrating Ductal Carcinoma		No	No	C50.9	8500-03-01	C50.9	Negative	NA	YES	2005	NO	YES	0	0	1
TCGA.GM.A2DL.01	50	M0	N0 (i-)	Stage I	6th	T1c		Breast Cancer	Breast Invasive Ductal Carcinoma		2723	0	115.6	DiseaseFree				Positive	90-99%	NOT HISPANIC OR LATINO		9/29/11	0.1835	NA		NA				<10%	1			Infiltrating Ductal Carcinoma		No	No	C50.9	8500-03-01	C50.9	Negative	NA	YES	2003	NO	YES	0	0	2
TCGA.GM.A2DM.01	57	M0	N0 (i-)	Stage IIA	6th	T2		Breast Cancer	Breast Invasive Ductal Carcinoma		2464	0	105.98	DiseaseFree				Positive	40-49%	HISPANIC OR LATINO		9/30/11	0.0055	NA		NA				<10%	1			Infiltrating Ductal Carcinoma		No	No	C50.9	8500-03-01	C50.9	Negative	NA	YES	2004	NO	YES	0	0	2
TCGA.GM.A2DN.01	58	M0	N0 (i-)	Stage IIA	6th	T2		Breast Cancer	Breast Invasive Ductal Carcinoma		2436	0	101.54	DiseaseFree				Positive	90-99%	NOT HISPANIC OR LATINO		9/30/11	0.0649	NA		NA					1			Infiltrating Ductal Carcinoma		No	No	C50.9	8500-03-01	C50.9	Negative	NA	YES	2004	NO	YES	0	0	9
TCGA.GM.A2DO.01	54	M0	N0 (i-)	Stage I	6th	T1c		Breast Cancer	Breast Invasive Lobular Carcinoma		1932	0	85.28	DiseaseFree				Positive	90-99%	NOT HISPANIC OR LATINO		9/30/11	0.0343	NA		NA				<10%	NA			Infiltrating Lobular Carcinoma		No	No	C50.9	8520-03-01	C50.9	Negative	NA	YES	2006	NO	YES	0	0	3
TCGA.GM.A3NW.01	63	M0	N0 (i-)	Stage IIA	6th	T2		Breast Cancer	Breast Invasive Lobular Carcinoma	1.57	3110	0	110.41	DiseaseFree				Negative		NOT HISPANIC OR LATINO		2001-03-12	0.2472	60		1.15	1.8		Negative	30-39%	1			Infiltrating Lobular Carcinoma		No	No	C50.9	8520-03-01	C50.9	Equivocal	NA	YES	2003	NO	YES	0	0	4
TCGA.GM.A3NY.01	72	M0	N1a	Stage IIB	6th	T2		Breast Cancer	Breast Invasive Lobular Carcinoma		778	0	38.17	DiseaseFree				Positive	90-99%	NOT HISPANIC OR LATINO		2001-03-12	0.1117	NA		NA					NA			Infiltrating Lobular Carcinoma		No	No	C50.9	8520-03-01	C50.9	Negative	NA	YES	2009	NO	YES	1	0	13
TCGA.GM.A3XG.01	46	M0	N1a	Stage IIIA	6th	T3		Breast Cancer	Breast Invasive Lobular Carcinoma	1.67	899	0	43.69	DiseaseFree				Positive	90-99%	NOT HISPANIC OR LATINO		2010-01-12	0	60		1.04	1.73		Negative		1			Infiltrating Lobular Carcinoma		No	No	C50.9	8520-03-01	C50.9	Negative	NA	YES	2009	NO	YES	3	0	26
TCGA.GM.A3XL.01	49	M0	N0 (i-)	Stage IIA	6th	T2		Breast Cancer	Breast Invasive Ductal Carcinoma		1779	0	69.25	DiseaseFree				Negative	<10%	NOT HISPANIC OR LATINO		2010-01-12	0.4806	NA		0.99			Negative		NA			Infiltrating Ductal Carcinoma		No	No	C50.9	8500-03-01	C50.9		NA	YES	2007	NO	YES	0	0	4
TCGA.GM.A3XN.01	44	M0	N2a	Stage IIIA	6th	T1c		Breast Cancer	Breast Invasive Lobular Carcinoma	1.73	1627	0	66.33	DiseaseFree				Positive	80-89%	NOT HISPANIC OR LATINO		2010-01-12	0.1675	60		1.07	1.85		Negative		1			Infiltrating Lobular Carcinoma		No	No	C50.9	8520-03-01	C50.9	Negative	NA	YES	2007	NO	YES	5	0	34
TCGA.GM.A4E0.01	67	M0	N3a	Stage IIIC	6th	T3		Breast Cancer	Breast Invasive Lobular Carcinoma		1871	0	71.98	DiseaseFree				Positive	90-99%	NOT HISPANIC OR LATINO		11/26/12	0.0133	NA		NA			Negative		NA			Infiltrating Lobular Carcinoma		No	No	C50.9	8520-03-01	C50.9		NA	YES	2007	NO	YES	10	1	22
TCGA.GM.A5PV.01	63	M0	N1a	Stage IIB	7th	T2		Breast Cancer	Breast Invasive Lobular Carcinoma	2.7	499	0	13.53	DiseaseFree				Positive	90-99%	NOT HISPANIC OR LATINO		2004-12-13	0.0368	40		1.35	3.65		Negative		NA			Infiltrating Lobular Carcinoma		No	No	C50.9	8520-03-01	C50.9		NA	YES	2011	NO	YES	1	NA	24
TCGA.GM.A5PX.01	65	M0	N1mi	Stage IIB	7th	T2		Breast Cancer	Breast Invasive Lobular Carcinoma	1.78	616	0	18.1	DiseaseFree				Positive	90-99%	NOT HISPANIC OR LATINO		2004-12-13	0.1005	60		NA	1.98		Negative	30-39%	1			Infiltrating Lobular Carcinoma		No	No	C50.9	8520-03-01	C50.9	Negative	NA	YES	2011	NO	YES	1	2	13
TCGA.HN.A2NL.01	56	M0	N0	Stage IIA	6th	T2		Breast Cancer	Breast Invasive Lobular Carcinoma		NA	0	2.6	DiseaseFree				Negative				5/30/14	0.9228	NA		NA					NA			Infiltrating Lobular Carcinoma		No	No	C50.9	8520-03-01	C50.9	Negative	NA	YES	NA	NO	YES	0	0	3
TCGA.HN.A2OB.01	45	M0	N1	Stage IIB	6th	T2		Breast Cancer	Breast Invasive Lobular Carcinoma	1.7	NA	0	54.96	Recurred/Progressed				Positive				9/26/13	0.0273	60		1.2	2		Negative		NA			Infiltrating Lobular Carcinoma		No	No	C50.9	8520-03-01	C50.9	Negative	NA	YES	NA	NO	YES	2	NA	10
TCGA.JL.A3YW.01	49	M0	N1	Stage IIB	7th	T2		Breast Cancer	Breast Invasive Lobular Carcinoma		312	0	11.83	DiseaseFree			3 Point Scale	Positive	30-39%	NOT HISPANIC OR LATINO		2011-08-12	0.1167	NA		NA				30-39%	1			Infiltrating Lobular Carcinoma		No	No	C50.9	8520-03-01	C50.9	Positive	3	YES	2011	NO	YES	3	0	16
TCGA.JL.A3YX.01	46	M0	N0	Stage IIA	7th	T2		Breast Cancer	Breast Invasive Lobular Carcinoma		306	0	11.56	DiseaseFree			3 Point Scale	Positive	30-39%	NOT HISPANIC OR LATINO		2011-08-12	0.2097	NA		NA				30-39%	3			Infiltrating Lobular Carcinoma		No	No	C50.9	8520-03-01	C50.9	Positive	2	YES	2011	NO	YES	0	0	16
TCGA.LD.A66U.01	44	MX	N1mi	Stage IIB	7th	T2		Breast Cancer	Breast Invasive Lobular Carcinoma		183	0	21.22	DiseaseFree			3 Point Scale	Positive	90-99%	NOT HISPANIC OR LATINO		6/27/13	0.2001	NA		NA				<10%	NA			Infiltrating Lobular Carcinoma		No	No	C50.9	8520-03-01	C50.9	Negative	3	YES	2012	NO	YES	2	NA	15
TCGA.LD.A74U.01	79	M0	N3a	Stage IIIC	7th	T3		Breast Cancer	Breast Invasive Lobular Carcinoma		59	0	13.21	DiseaseFree			3 Point Scale	Positive	<10%	NOT HISPANIC OR LATINO		12/30/13	0.0661	NA		NA					NA			Other, specify		No	Yes	C50.9	8524-03-01	C50.9	Negative	3	YES	2013	NO	YES	11	NA	12
TCGA.LD.A7W5.01	52	M0	N3a	Stage IIIC	7th	T2		Breast Cancer	Breast Invasive Ductal Carcinoma		83	0	7.1	DiseaseFree			3 Point Scale	Positive	90-99%	NOT HISPANIC OR LATINO		2002-03-14	0.217	NA		NA					NA			Infiltrating Ductal Carcinoma		No	No	C50.9	8500-03-01	C50.9	Negative	3	YES	2013	NO	YES	23	NA	23
TCGA.LD.A7W6.01	54	M0	N1a	Stage IIB	7th	T2		Breast Cancer	Breast Invasive Lobular Carcinoma		91	0	13.27	DiseaseFree			3 Point Scale	Positive	90-99%	NOT HISPANIC OR LATINO		2002-03-14	0.127	NA		NA					NA			Other, specify		No	No	C50.2	8524-03-01	C50.2	Negative	3	YES	2013	NO	YES	2	NA	18
TCGA.LD.A9QF.01	73	M0	N0	Stage IA	7th	T1c		Breast Cancer	Breast Invasive Ductal Carcinoma		85	0	10.61	DiseaseFree				Negative		NOT HISPANIC OR LATINO		2005-07-14	0.0045	NA		NA				90-99%	3			Infiltrating Ductal Carcinoma		No	No	C50.9	8500-03-01	C50.9	Positive	NA	YES	2013	NO	YES	0	NA	14
TCGA.LL.A440.01	61	MX	N0 (i-)	Stage IA	7th	T1c		Breast Cancer	Breast Invasive Lobular Carcinoma	46	32	0	24.93	DiseaseFree			3 Point Scale	Positive	90-99%	NOT HISPANIC OR LATINO		10/26/12	0.0068	20		1.7	79		Negative		2			Infiltrating Lobular Carcinoma		No	Yes	C50.9	8520-03-01	C50.9	Equivocal	3	YES	2012	NO	YES	0	0	4
TCGA.LL.A441.01	62	MX	N0	Stage IA	7th	T1c		Breast Cancer	Breast Invasive Ductal Carcinoma		37	0	32.72	DiseaseFree			3 Point Scale	Negative		NOT HISPANIC OR LATINO		2011-05-12	0.1771	NA		NA					1			Infiltrating Ductal Carcinoma		No	No	C50.9	8500-03-01	C50.9	Negative	NA	YES	2012	NO	YES	0	0	4
TCGA.LL.A442.01	56	MX	N0 (i-)	Stage IIA	7th	T2		Breast Cancer	Breast Invasive Ductal Carcinoma	35	60	0	29.2	DiseaseFree			3 Point Scale	Positive	90-99%	NOT HISPANIC OR LATINO		10/26/12	0.0052	20		1.7	60		Negative		2			Infiltrating Ductal Carcinoma		No	Yes	C50.9	8500-03-01	C50.9	Equivocal	3	YES	2012	NO	YES	0	0	4
TCGA.LL.A50Y.01	84	MX	N0	Stage IIA	7th	T2		Breast Cancer	Breast Invasive Lobular Carcinoma	2.5	91	0	25.03	DiseaseFree			3 Point Scale	Positive	90-99%	NOT HISPANIC OR LATINO		2003-08-13	0.0849	167		1	2.6		Negative		2			Infiltrating Lobular Carcinoma		No	Yes	C50.9	8520-03-01	C50.9	Equivocal	NA	YES	2012	NO	YES	0	0	8
TCGA.LL.A5YL.01	64	MX	N1a	Stage IIB	7th	T2		Breast Cancer	Breast Invasive Lobular Carcinoma	2.9	84	0	17.05	DiseaseFree			3 Point Scale	Positive	90-99%	NOT HISPANIC OR LATINO		2006-03-13	0.1994	65		0.9	2.6		Negative		3			Infiltrating Lobular Carcinoma		No	No	C50.9	8520-03-01	C50.9	Positive	3	YES	2012	NO	YES	3	0	23
TCGA.LL.A5YM.01	88	M0	NX	Stage IIIB	7th	T4b		Breast Cancer	Paget Disease of the Nipple	54	131	0	8.48	Recurred/Progressed			3 Point Scale	Positive	90-99%	NOT HISPANIC OR LATINO	partial mastectomy	2006-03-13	0.4424	20		3.2	172		Positive		2			Infiltrating Ductal Carcinoma		No	No	C50.9	8541-03-01	C50.9	Equivocal	3	YES	2012	NO	NO	NA	NA	NA
TCGA.LL.A5YN.01	46	M0	N0 (i-)	Stage IIA	7th	T2		Breast Cancer	Breast Invasive Ductal Carcinoma	54	41	0	14.68	DiseaseFree			3 Point Scale	Positive	90-99%	NOT HISPANIC OR LATINO		5/20/13	0.1778	20		3.2	172		Positive		2			Infiltrating Ductal Carcinoma		No	No	C50.9	8500-03-01	C50.9	Equivocal	3	YES	2013	NO	YES	0	0	5
TCGA.LL.A5YO.01	50	MX	N0	Stage IA	7th	T1b		Breast Cancer	Breast Invasive Ductal Carcinoma		47	0	14.45	DiseaseFree				Negative		NOT HISPANIC OR LATINO		2005-08-13	0.057	NA		NA					1			Infiltrating Ductal Carcinoma		No	No	C50.9	8500-03-01	C50.9	Negative	NA	YES	2013	NO	YES	0	0	1
TCGA.LL.A5YP.01	49	M0	N1a	Stage IIB	7th	T2		Breast Cancer	Breast Invasive Ductal Carcinoma	35	29	0	14.78	DiseaseFree			3 Point Scale	Positive	<10%	NOT HISPANIC OR LATINO		5/20/13	0.553	20		3.4	118		Positive	<10%	1			Infiltrating Ductal Carcinoma		No	Yes	C50.9	8500-03-01	C50.9	Negative	3	YES	2013	NO	YES	2	NA	12
TCGA.LL.A6FP.01	90	MX	NX	Stage IIA	7th	T2		Breast Cancer	Breast Invasive Lobular Carcinoma	3.1	259	0	22.24	DiseaseFree			3 Point Scale	Positive	90-99%	NOT HISPANIC OR LATINO		2009-03-13	0.4119	549		0.9	2.6		Negative		2			Infiltrating Lobular Carcinoma		Yes	No	C50.9	8520-03-01	C50.9	Equivocal	3	YES	2012	NO	NO	NA	NA	NA
TCGA.LL.A6FQ.01	77	MX	N2a	Stage IIIA	7th	T2		Breast Cancer	Breast Invasive Ductal Carcinoma		128	0	2.63	DiseaseFree			3 Point Scale	Positive	90-99%	NOT HISPANIC OR LATINO		8/30/13	0.4664	NA		NA					1			Infiltrating Ductal Carcinoma		No	No	C50.9	8500-03-01	C50.9	Negative	3	YES	2013	NO	YES	7	0	18
TCGA.LL.A6FR.01	50	MX	N0 (i-)	Stage IIA	7th	T2		Breast Cancer	Breast Invasive Ductal Carcinoma		30	0	16.06	DiseaseFree				Negative		NOT HISPANIC OR LATINO		8/30/13	0.5897	20		2.7			Positive		2			Infiltrating Ductal Carcinoma		No	No	C50.9	8500-03-01	C50.9	Equivocal	NA	YES	2013	NO	YES	0	0	1
TCGA.LL.A73Y.01	67	MX	N0	Stage IA	7th	T1c		Breast Cancer	Breast Invasive Ductal Carcinoma		55	0	15.67	DiseaseFree			3 Point Scale	Negative		NOT HISPANIC OR LATINO		2011-12-13	0.2373	NA		NA					3			Infiltrating Ductal Carcinoma		No	No	C50.9	8500-03-01	C50.9	Negative	3	YES	2013	NO	YES	0	0	1
TCGA.LL.A73Z.01	55	M1	NX	Stage IV	7th	T1c		Breast Cancer	Breast Invasive Ductal Carcinoma	2.2	40	0	6.31	Recurred/Progressed			3 Point Scale	Positive	10-19%	NOT HISPANIC OR LATINO		11/15/13	0.0598	243		1.1	2.5		Negative		2			Infiltrating Ductal Carcinoma		No	No	C50.9	8500-03-01	C50.9	Equivocal	1	YES	2013	NO	NO	NA	NA	NA
TCGA.LL.A740.01	61	MX	N0 (i-)	Stage IA	7th	T1c		Breast Cancer	Breast Invasive Ductal Carcinoma	2.9	37	0	14.49	DiseaseFree			3 Point Scale	Negative		NOT HISPANIC OR LATINO		2011-12-13	0.1924	113		1.2	3.3		Negative		2			Infiltrating Ductal Carcinoma		No	No	C50.9	8500-03-01	C50.9	Equivocal	NA	YES	2013	NO	YES	0	0	1
TCGA.LL.A7SZ.01	49	MX	N1a	Stage IIB	7th	T2		Breast Cancer	Breast Invasive Ductal Carcinoma		63	0	19.51	DiseaseFree			3 Point Scale	Positive	90-99%	NOT HISPANIC OR LATINO	SKIN SPARING RADICAL MASTECTOMY	2001-07-14	0.2933	NA		NA					1			Infiltrating Ductal Carcinoma		No	No	C50.9	8500-03-01	C50.9	Negative	2	YES	2013	NO	YES	2	0	11
TCGA.LL.A7T0.01	70	M0	N1a	Stage IIB	7th	T2		Breast Cancer	Breast Invasive Ductal Carcinoma		70	0	12.35	DiseaseFree			3 Point Scale	Positive	90-99%	NOT HISPANIC OR LATINO		2001-03-14	0.3326	NA		NA					3			Infiltrating Ductal Carcinoma		No	No	C50.9	8500-03-01	C50.9	Positive	3	YES	2013	NO	YES	1	NA	4
TCGA.LL.A8F5.01	61	MX	N0 (i-)	Stage IIA	7th	T2		Breast Cancer	Breast Invasive Ductal Carcinoma		78	0	19.58	DiseaseFree			3 Point Scale	Positive	20-29%	NOT HISPANIC OR LATINO		2/19/14	0.6392	NA		NA				<10%	1			Infiltrating Ductal Carcinoma		No	No	C50.9	8500-03-01	C50.9	Negative	1	YES	2013	NO	YES	0	0	3
TCGA.LL.A9Q3.01	69	MX	N3a	Stage IIIC	7th	T3		Breast Cancer	Breast Invasive Lobular Carcinoma		80	0	17.48	DiseaseFree			3 Point Scale	Positive	90-99%	NOT HISPANIC OR LATINO		5/21/14	0.2749	NA		NA					3			Infiltrating Lobular Carcinoma		No	No	C50.9	8520-03-01	C50.9	Positive	3	YES	2013	NO	YES	28	0	28
TCGA.LQ.A4E4.01	73	MX	N1a	Stage IIIA	7th	T3		Breast Cancer	Breast Invasive Lobular Carcinoma	1.1	414	0	22.37	Recurred/Progressed			3 Point Scale	Positive	90-99%	NOT HISPANIC OR LATINO		2012-05-12	0.1878	60		1.05	1.1		Negative		NA			Infiltrating Lobular Carcinoma		No	No	C50.9	8520-03-01	C50.9		1	YES	2011	NO	YES	3	0	26
TCGA.MS.A51U.01	44	M0	N1	Stage IIB	7th	T2		Breast Cancer	Breast Invasive Lobular Carcinoma		129	0	22.37	DiseaseFree				Positive	90-99%	NOT HISPANIC OR LATINO		2009-12-12	0.1797	NA		NA			Negative		NA			Infiltrating Lobular Carcinoma		No	No	C50.9	8520-03-01	C50.9	Negative	NA	YES	2012	NO	YES	2	NA	18
TCGA.OK.A5Q2.01	59	MX	N1a	Stage II	7th	T2		Breast Cancer	Breast Invasive Lobular Carcinoma		149	0	2.1	DiseaseFree			3 Point Scale	Positive	90-99%			1/22/13	0.0911	NA		NA					NA			Infiltrating Lobular Carcinoma		No	No	C50.9	8520-03-01	C50.9	Negative	3	YES	2012	NO	YES	2	2	13
TCGA.OL.A5D6.01	71	MX	N0	Stage IIA	6th	T2		Breast Cancer	Breast Invasive Ductal Carcinoma		1378	0	NA					Negative		NOT HISPANIC OR LATINO		4/19/13	0.1517	NA		1.13			Negative		NA			Infiltrating Ductal Carcinoma		No	No	C50.9	8500-03-01	C50.9		NA	YES	2009	NO	YES	NA	0	2
TCGA.OL.A5D7.01	70	MX	N0	Stage IIA	6th	T2		Breast Cancer	Breast Invasive Ductal Carcinoma		1415	0	58.48	DiseaseFree				Negative		NOT HISPANIC OR LATINO		4/19/13	0.3616	NA		1.36			Negative		NA			Infiltrating Ductal Carcinoma		No	No	C50.9	8500-03-01	C50.9		NA	YES	2009	NO	YES	NA	0	1
TCGA.OL.A5D8.01	40	MX	N0	Stage IIB	6th	T3		Breast Cancer	Breast Invasive Ductal Carcinoma	2.25	1357	0	31.96	DiseaseFree				Positive	90-99%	NOT HISPANIC OR LATINO		4/19/13	0.1753	20		0.8	2		Negative		NA			Infiltrating Ductal Carcinoma		No	No	C50.9	8500-03-01	C50.9		NA	YES	2009	NO	YES	NA	NA	2
TCGA.OL.A5DA.01	61	MX	N0	Stage IIA	6th	T2		Breast Cancer	Breast Invasive Lobular Carcinoma		1407	0	58.57	DiseaseFree				Positive	60-69%	NOT HISPANIC OR LATINO	partial mastectomy	4/23/13	0.2379	NA	1	NA			Negative		NA			Infiltrating Lobular Carcinoma		No	No	C50.9	8520-03-01	C50.9		NA	YES	2009	NO	YES	NA	0	1
TCGA.OL.A5RU.01	63	MX	N1	Stage IIA	7th	T1c		Breast Cancer	Breast Invasive Ductal Carcinoma		826	0	40.05	DiseaseFree				Positive	90-99%			5/16/13	0.0399	NA		1.02			Negative		NA			Infiltrating Ductal Carcinoma		No	No	C50.9	8500-03-01	C50.9		NA	YES	2010	NO	YES	1	NA	15
TCGA.OL.A5RV.01	43	MX	N3	Stage IIIC	7th	T2		Breast Cancer	Breast Invasive Ductal Carcinoma		755	0	34.89	DiseaseFree				Positive	90-99%			5/16/13	0.0644	NA		1			Negative		NA			Infiltrating Ductal Carcinoma		No	No	C50.9	8500-03-01	C50.9		NA	YES	2011	NO	YES	20	NA	29
TCGA.OL.A5RW.01	40	MX	N1	Stage IIA	7th	T1c		Breast Cancer	Breast Invasive Ductal Carcinoma		771	0	36.33	DiseaseFree				Negative				5/16/13	0.7465	NA		1.91			Negative		NA			Infiltrating Ductal Carcinoma		No	No	C50.9	8500-03-01	C50.9		NA	YES	2010	NO	YES	1	NA	4
TCGA.OL.A5RX.01	51	MX	N0	Stage IA	7th	T1c		Breast Cancer	Breast Invasive Ductal Carcinoma		561	0	28.84	DiseaseFree				Positive	90-99%			5/16/13	0.1288	NA		1			Negative		NA			Infiltrating Ductal Carcinoma		No	No	C50.9	8500-03-01	C50.9		NA	YES	2011	NO	YES	NA	NA	4
TCGA.OL.A5RY.01	52	MX	N1	Stage IIA	7th	T1c		Breast Cancer	Breast Invasive Ductal Carcinoma		421	0	24.7	DiseaseFree				Positive	10-19%			5/16/13	0.0041	NA		7.6			Positive		NA			Infiltrating Ductal Carcinoma		No	No	C50.9	8500-03-01	C50.9		NA	YES	2011	NO	YES	1	NA	25
TCGA.OL.A5RZ.01	57	MX	N0	Stage IA	7th	T1b		Breast Cancer	Breast Invasive Ductal Carcinoma	2	343	0	22.31	DiseaseFree				Positive	30-39%			5/16/13	0.4698	NA		10.3	21		Positive		NA			Infiltrating Ductal Carcinoma		No	No	C50.9	8500-03-01	C50.9		NA	YES	2012	NO	YES	NA	NA	3
TCGA.OL.A5S0.01	66	MX	N1a	Stage IIB	7th	T2		Breast Cancer	Breast Invasive Ductal Carcinoma		279	0	20.37	DiseaseFree				Positive	30-39%			5/16/13	0.6208	NA		3.8			Positive		NA			Infiltrating Ductal Carcinoma		No	No	C50.9	8500-03-01	C50.9		NA	YES	2012	NO	YES	2	NA	12
TCGA.OL.A66I.01	36	MX	N1mi	Stage IIA	6th	T1c		Breast Cancer	Breast Invasive Ductal Carcinoma		1715	0	23.46	DiseaseFree				Negative		NOT HISPANIC OR LATINO		2006-11-13	0.409	NA		1.04			Negative		NA			Infiltrating Ductal Carcinoma		No	No	C50.9	8500-03-01	C50.9		NA	YES	2008	NO	YES	0	NA	13
TCGA.OL.A66J.01	80	MX	N0	Stage I	6th	T1c		Breast Cancer	Breast Invasive Lobular Carcinoma		1645	0	65.57	DiseaseFree				Positive	90-99%	NOT HISPANIC OR LATINO		2006-11-13	0.0664	NA		1.5			Negative		NA			Infiltrating Lobular Carcinoma		No	No	C50.9	8520-03-01	C50.9		NA	YES	2008	NO	YES	0	NA	4
TCGA.OL.A66K.01	72	MX	N0	Stage IIA	7th	T2		Breast Cancer	Breast Invasive Lobular Carcinoma		981	0	NA					Positive	70-79%	NOT HISPANIC OR LATINO		2006-11-13	0.1883	NA		1.23			Negative		2			Infiltrating Lobular Carcinoma		No	No	C50.9	8520-03-01	C50.9	Equivocal	NA	YES	2010	NO	YES	NA	NA	2
TCGA.OL.A66L.01	71	MX	N0	Stage IA	7th	T1c		Breast Cancer	Breast Invasive Ductal Carcinoma		952	0	42.74	DiseaseFree				Positive	90-99%	NOT HISPANIC OR LATINO		2006-11-13	0.111	NA		1.1			Negative		NA			Infiltrating Ductal Carcinoma		No	No	C50.9	8500-03-01	C50.9		NA	YES	2010	NO	YES	NA	NA	2
TCGA.OL.A66N.01	59	MX	N3	Stage IIIC	7th	T3		Breast Cancer	Breast Invasive Lobular Carcinoma		505	0	26.02	DiseaseFree				Positive	80-89%	NOT HISPANIC OR LATINO		2006-11-13	0.2094	NA		1.1			Negative		NA			Infiltrating Lobular Carcinoma		No	No	C50.9	8520-03-01	C50.9		NA	YES	2011	NO	YES	13	NA	15
TCGA.OL.A66O.01	39	MX	N1a	Stage IIB	7th	T2		Breast Cancer	Breast Invasive Ductal Carcinoma		170	0	17.35	DiseaseFree				Positive	90-99%	NOT HISPANIC OR LATINO		2006-11-13	0.1667	NA		1.2			Negative		NA			Infiltrating Ductal Carcinoma		No	No	C50.9	8500-03-01	C50.9		NA	YES	2012	NO	YES	3	NA	17
TCGA.OL.A66P.01	75	MX	N0	Stage IIA	7th	T2		Breast Cancer	Breast Invasive Ductal Carcinoma		98	0	14.06	DiseaseFree				Negative		NOT HISPANIC OR LATINO		2006-11-13	0.1324	NA		1.13			Negative		NA			Infiltrating Ductal Carcinoma		No	No	C50.9	8500-03-01	C50.9		NA	YES	2013	NO	YES	NA	NA	2
TCGA.OL.A6VO.01	43	MX	N0	Stage IA	7th	T1c		Breast Cancer	Breast Invasive Ductal Carcinoma		507	0	28.19	DiseaseFree				Negative		NOT HISPANIC OR LATINO		2012-05-13	0.4348	NA		1.23			Negative		NA			Infiltrating Ductal Carcinoma		No	No	C50.9	8500-03-01	C50.9	Negative	NA	YES	2012	NO	YES	0	NA	7
TCGA.OL.A6VQ.01	49	MX	N0	Stage IIA	7th	T2		Breast Cancer	Breast Invasive Lobular Carcinoma		278	0	19.71	DiseaseFree				Positive	90-99%	NOT HISPANIC OR LATINO		2/20/14	0.1319	NA		1.05			Negative		NA			Infiltrating Lobular Carcinoma		No	No	C50.9	8520-03-01	C50.9		NA	YES	2012	NO	YES	0	NA	1
TCGA.OL.A6VR.01	48	MX	N0	Stage IA	7th	T1b		Breast Cancer	Breast Invasive Ductal Carcinoma		869	0	40.08	DiseaseFree				Positive	30-39%	NOT HISPANIC OR LATINO		2012-05-13	0.1111	NA		1.23			Negative		NA			Infiltrating Ductal Carcinoma		No	No	C50.9	8500-03-01	C50.9	Negative	NA	YES	2011	NO	YES	0	NA	2
TCGA.OL.A97C.01	67	M0	N0	Stage IIB	7th	T3		Breast Sarcoma	Malignant Phyllodes Tumor of the Breast		216	0	9.03	Recurred/Progressed				Negative		NOT HISPANIC OR LATINO		3/18/14	0.2079	NA		NA			Negative		NA			Other, specify		No	No	C50.9	9020-03-01	C50.9		NA	YES	2013	NO	YES	0	NA	6
TCGA.PE.A5DC.01	72	M0	N2a	Stage IIIA	6th	T2		Breast Cancer	Breast Invasive Lobular Carcinoma		2858	0	NA					Positive		NOT HISPANIC OR LATINO		4/30/13	0.3159	NA		NA					NA			Infiltrating Lobular Carcinoma		No	No	C50.9	8520-03-01	C50.9	Positive	NA	YES	2005	NO	YES	5	NA	31
TCGA.PE.A5DD.01	64	M0	N0	Stage IIA	6th	T2		Breast Cancer	Breast Invasive Lobular Carcinoma		2411	0	64.16	DiseaseFree				Positive		NOT HISPANIC OR LATINO	Reexc of biopsy site for gross/micro residual disease	2005-06-13	0.2365	NA		NA			Positive		NA			Infiltrating Lobular Carcinoma		No	No	C50.9	8520-03-01	C50.9	Positive	NA	YES	2006	NO	YES	0	NA	2
TCGA.PE.A5DE.01	41	M0	N0	Stage IIA	6th	T2		Breast Cancer	Breast Invasive Lobular Carcinoma		2066	0	86.89	DiseaseFree				Positive			Partial Mastectomy	4/24/13	0.5284	NA		NA					NA			Infiltrating Lobular Carcinoma		No	No	C50.9	8520-03-01	C50.9	Negative	NA	YES	2007	NO	YES	0	NA	1
TCGA.PL.A8LX.01	35	M1	N1a	Stage IV	7th	T4		Breast Cancer	Breast Invasive Ductal Carcinoma		74	0	0.16	DiseaseFree						NOT HISPANIC OR LATINO		3/25/14	0.1356	NA		NA					NA			Infiltrating Ductal Carcinoma		No	No	C50.9	8500-03-01	C50.9		NA	YES	2013	NO	YES	NA	NA	NA
TCGA.PL.A8LY.01	30	M0	N0	Stage IIB	7th	T3		Breast Cancer	Breast Invasive Ductal Carcinoma		129	0	0.26	DiseaseFree						NOT HISPANIC OR LATINO		3/26/14	0.0001	NA		NA					NA			Infiltrating Ductal Carcinoma		No	No	C50.9	8500-03-01	C50.9		NA	YES	2013	NO	NO	NA	NA	NA
TCGA.PL.A8LZ.01	29	M0	N2	Stage IIIB	7th	T4b		Breast Cancer	Breast Invasive Ductal Carcinoma		157	0	9.92	DiseaseFree						NOT HISPANIC OR LATINO		2005-05-14	0.1729	NA		NA					NA			Infiltrating Ductal Carcinoma		No	No	C50.9	8500-03-01	C50.9		NA	YES	2013	NO		NA	NA	NA
TCGA.S3.A6ZF.01	64	M0	N0	Stage IIA	7th	T2	CAP scoring guideline 2010	Breast Cancer	Breast Invasive Ductal Carcinoma	39	107	0	18.79	DiseaseFree		Moderate	3 Point Scale	Positive	90-99%	NOT HISPANIC OR LATINO		2011-12-13	0.602	20		1.5	60		Negative	50-59%	2	CAP scoring guideline 2010		Infiltrating Ductal Carcinoma		No	No	C50.9	8500-03-01	C50.9	Equivocal	NA	YES	2013	NO	YES	0	0	1
TCGA.S3.A6ZG.01	71	M0	N1	Stage IIB	7th	T2	CAP scoring guideline 2010	Breast Cancer	Breast Invasive Lobular Carcinoma		102	0	18.46	DiseaseFree		Moderate	3 Point Scale	Positive	90-99%	NOT HISPANIC OR LATINO		2011-12-13	0.1632	NA		NA				<10%	NA	CAP scoring guidelines 2010		Mixed Histology (please specify)	Invasive mixed ductal and lobular carcinoma	No	No	C50.9	8520-03-01	C50.9	Negative	NA	YES	2013	NO	YES	1	0	3
TCGA.S3.A6ZH.01	29	MX	N3a	Stage IIIC	7th	T3		Breast Cancer	Breast Invasive Ductal Carcinoma	69	158	0	21.06	DiseaseFree		Strong	3 Point Scale	Positive	90-99%	NOT HISPANIC OR LATINO		2011-12-13	0.3715	20		1.1	79	CAP scoring guideline 2010	Negative		2	CAP scoring guideline 2010		Infiltrating Ductal Carcinoma		No	No	C50.9	8500-03-01	C50.9	Equivocal	NA	YES	2013	NO	YES	14	0	21
TCGA.S3.AA0Z.01	63	M0	N1a	Stage IIB	7th	T2	CAP scoring guideline 2010	Breast Cancer	Breast Invasive Ductal Carcinoma	33	204	0	20.66	DiseaseFree		moderate	3 Point Scale	Positive	90-99%	NOT HISPANIC OR LATINO		4/18/14	0.3953	20		1.3	42	CAP scoring guideline 2010	Negative	10-19%	1	CAP scoring guideline 2010		Infiltrating Ductal Carcinoma		No	No	C50.9	8500-03-01	C50.9	Equivocal	NA	YES	2013	NO	YES	2	0	12
TCGA.S3.AA10.01	65	M0	N0	Stage IIA	7th	T2	CAP scoring guideline 2010	Breast Cancer	Breast Invasive Ductal Carcinoma		168	0	19.25	DiseaseFree			3 Point Scale	Negative		NOT HISPANIC OR LATINO		4/18/14	0.5359	NA		NA					1	CAP scoring guideline 2010		Infiltrating Ductal Carcinoma		No	No	C50.9	8500-03-01	C50.9	Negative	NA	YES	2013	NO	YES	0	NA	4
TCGA.S3.AA11.01	67	M0	N0	Stage IIA	7th	T2	CAP scoring guideline 2010	Breast Cancer	Breast Invasive Ductal Carcinoma	40	148	0	13.83	DiseaseFree			4 Point Scale	Positive	90-99%	NOT HISPANIC OR LATINO		4/18/14	0.056	20		1.5	59	CAP scoring guideline 2010	Negative	<10%	2	CAP scoring guideline 2010		Infiltrating Ductal Carcinoma		No	No	C50.9	8500-03-01	C50.9	Equivocal	3	YES	2013	NO	YES	0	0	1
TCGA.S3.AA12.01	82	MX	N1a	Stage IIIA	7th	T3	CAP SCORING GUIDELINE 2010	Breast Cancer	Breast Invasive Ductal Carcinoma		156	0	18.86	DiseaseFree		MODERATE	3 Point Scale	Positive	90-99%	NOT HISPANIC OR LATINO		4/18/14	0.1373	NA		NA		CAP SCORING GUIDELINE 2007	Negative		1	CAP SCORING GUIDELINE 2010		Infiltrating Ductal Carcinoma		No	Yes	C50.9	8500-03-01	C50.9	Negative	2	YES	2013	NO	YES	2	0	16
TCGA.S3.AA14.01	47	cM0 (i+)	N0 (i+)	Stage I	7th	T1	CAP SCORING GUIDELINE 2010	Breast Cancer	Breast Invasive Ductal Carcinoma		127	0	17.38	DiseaseFree			3 Point Scale	Positive	70-79%	NOT HISPANIC OR LATINO	EXCISION WITH NEEDLE WIRE LOCALIZATION	4/18/14	0.1821	NA		NA				70-79%	3	CAP SCORING GUIDELINE 2010		Infiltrating Ductal Carcinoma		No	No	C50.9	8500-03-01	C50.9	Positive	3	YES	2013	NO	YES	0	3	4
TCGA.S3.AA15.01	51	cM0 (i+)	N1a	Stage IIB	7th	T2	CAP SCORING GUIDELINE 2010	Breast Cancer	Breast Invasive Ductal Carcinoma		93	0	17.25	DiseaseFree				Negative		NOT HISPANIC OR LATINO		4/18/14	0.0014	NA		NA					NA	CAP SCORING GUIDELINE 2010		Infiltrating Ductal Carcinoma		No	No	C50.9	8500-03-01	C50.9	Negative	NA	YES	2013	NO	YES	2	0	13
TCGA.S3.AA17.01	64	cM0 (i+)	N1mi	Stage IIB	7th	T2	CAP SCORING GUIDELINE 2010	Breast Cancer	Breast Invasive Ductal Carcinoma	35	92	0	13.93	DiseaseFree		STRONG	3 Point Scale	Positive	90-99%	NOT HISPANIC OR LATINO		4/21/14	0.346	20		1.7	61	CAP SCORING GUIDELINE 2010	Negative		2	CAP SCORING GUIDELINE 2010		Infiltrating Ductal Carcinoma		No	Yes	C50.9	8500-03-01	C50.9	Equivocal	3	YES	2013	NO	YES	0	1	2
TCGA.UL.AAZ6.01	73	MX	N0	Stage IIA	7th	T2		Breast Cancer	Breast Invasive Ductal Carcinoma		187	0	17.02	DiseaseFree			3 Point Scale	Positive	90-99%	NOT HISPANIC OR LATINO		8/28/14	0.5875	NA		NA					NA			Infiltrating Ductal Carcinoma		No	No	C50.9	8500-03-01	C50.9	Positive	3	YES	2013	NO		NA	NA	NA
TCGA.UU.A93S.01	63	M1	N3b	Stage IV	7th	T4d		Breast Cancer	Breast Invasive Ductal Carcinoma		22	0	NA					Negative		NOT HISPANIC OR LATINO		2011-11-14	0.5014	NA		NA				90-99%	3			Infiltrating Ductal Carcinoma		No	No	C50.9	8500-03-01	C50.9	Positive	NA	YES	2013	NO	NO	NA	NA	NA
TCGA.V7.A7HQ.01	75	M0	N2a	Stage IIIA	6th	T1c		Breast Cancer	Breast Invasive Ductal Carcinoma	1	1493	0	66.79	DiseaseFree		Moderate to strong	3 Point Scale	Positive	60-69%	NOT HISPANIC OR LATINO		3/31/15	0.1209	20		1.1	1.1		Negative		NA			Infiltrating Ductal Carcinoma		No	No	C50.9	8500-03-01	C50.9		NA	YES	2009	NO	YES	5	NA	18
TCGA.W8.A86G.01	66	MX	N0 (i-)	Stage IIA	7th	T2a		Breast Cancer	Breast Invasive Lobular Carcinoma		126	0	11.4	DiseaseFree			3 Point Scale	Positive	90-99%	NOT HISPANIC OR LATINO		1/29/14	0.0915	NA		NA					1			Infiltrating Lobular Carcinoma		No	Yes	C50.9	8520-03-01	C50.9	Negative	1	YES	2013	NO	YES	0	0	1
TCGA.WT.AB41.01	55	MX	N1mi	Stage IIB	7th	T2		Breast Cancer	Breast Invasive Ductal Carcinoma		1415	0	52.92	DiseaseFree			3 Point Scale	Positive	90-99%	NOT HISPANIC OR LATINO		7/16/14	0.3125	NA		NA					NA			Infiltrating Ductal Carcinoma		No	Yes	C50.9	8500-03-01	C50.9		3	YES	2010	NO	YES	1	NA	2
TCGA.WT.AB44.01	77	MX	N0 (i-)	Stage IA	7th	T1c		Breast Cancer	Breast Invasive Lobular Carcinoma		656	0	29.01	DiseaseFree			3 Point Scale	Positive	90-99%	NOT HISPANIC OR LATINO		7/16/14	0.3436	NA		NA					1			Infiltrating Lobular Carcinoma		No	No	C50.9	8520-03-01	C50.9	Negative	3	YES	2012	NO	YES	0	NA	4
TCGA.XX.A899.01	46	MX	N2a	Stage IIIA	7th	T1c		Breast Cancer	Breast Invasive Lobular Carcinoma		181	0	15.34	DiseaseFree		strong		Positive	90-99%	NOT HISPANIC OR LATINO		2/21/14	0.0625	NA		NA					NA			Infiltrating Lobular Carcinoma		No	No	C50.9	8520-03-01	C50.9	Negative	NA	YES	2013	NO	YES	5	0	22
TCGA.XX.A89A.01	68	MX	N0	Stage IIB	7th	T3		Breast Cancer	Breast Invasive Lobular Carcinoma		174	0	16.03	DiseaseFree		moderately to strongly		Positive	70-79%	NOT HISPANIC OR LATINO		2/21/14	0.1764	NA		NA					NA			Infiltrating Lobular Carcinoma		No	No	C50.9	8520-03-01	C50.9	Negative	NA	YES	2013	NO	YES	0	NA	11
TCGA.Z7.A8R5.01	61	MX	N1a	Stage IIIA	6th	T3		Breast Cancer	Breast Invasive Lobular Carcinoma		2928	0	107.98	Recurred/Progressed			4 Point Scale	Positive		NOT HISPANIC OR LATINO	Segmental Mastectomy	2007-09-14	0.0452	NA		NA					NA			Infiltrating Lobular Carcinoma		No	Yes	C50.9	8520-03-01	C50.9	Negative	2	YES	2005	NO	YES	3	3	5
TCGA.Z7.A8R6.01	46	M0	N0	Stage I	6th	T1c		Breast Cancer	Breast Invasive Ductal Carcinoma		3020	0	106.96	DiseaseFree			4 Point Scale	Positive		NOT HISPANIC OR LATINO		2007-09-14	0.3367	NA		NA					1			Infiltrating Lobular Carcinoma		No	No	C50.8	8022-03-01	C50.8	Negative	2	YES	2005	NO	YES	0	0	2
[truncated: 58 more columns]
